# Supplementary material for: SLC11A1 associated with tumor microenvironment is a potential biomarker of prognosis and immunotherapy efficacy for colorectal cancer
Source: Front Pharmacol. 2022 Nov 9;13:984555. doi: 10.3389/fphar.2022.984555 (PMC9681808; doi:10.3389/fphar.2022.984555)
Supplement: Supplementary file 4 [file Table1.XLSX]

## Sheet: Supplementary table 1
Supplementary table 1 | Clinical information of TCGA CRC patients
	Overall
n	612
Status = Dead (%)	126 (20.6)
OS.time (mean (SD))	2.27 (2.02)
Stage (%)
I	103 (16.8)
II	226 (36.9)
III	177 (28.9)
IV	86 (14.1)
unknown	20 ( 3.3)
Tstage (%)
T1	19 ( 3.1)
T2	104 (17.0)
T3	418 (68.3)
T4	69 (11.3)
unknown	2 ( 0.3)
Nstage (%)
N0	347 (56.7)
N1	147 (24.0)
N2	115 (18.8)
unknown	3 ( 0.5)
Mstage (%)
M0	454 (74.2)
M1	85 (13.9)
unknown	73 (11.9)
Age (mean (SD))	66.45 (12.67)

## Sheet: Supplementary table 2
Supplementary table 2 | KEGG enrichment analysis
ID	Description	GeneRatio	BgRatio	pvalue	p.adjust	qvalue	geneID	Count
hsa05150	Staphylococcus aureus infection	18/134	96/8149	1.12423e-14	2.19224e-12	1.79876e-12	3684/2209/3689/2213/719/718/2359/2214/2212/2357/3117/3111/2204/2358/3118/2215/3861/192666	18
hsa04145	Phagosome	19/134	152/8149	4.03697e-12	3.93605e-10	3.22958e-10	3684/81035/2209/3689/4973/4481/2213/718/2214/1536/4360/2212/8685/64581/3117/3111/2204/3118/2215	19
hsa05140	Leishmaniasis	12/134	77/8149	3.5214e-09	2.28891e-07	1.87808e-07	3684/2209/3689/718/2214/1536/2212/3117/1378/3111/3118/2215	12
hsa05152	Tuberculosis	17/134	180/8149	4.955e-09	2.41556e-07	1.982e-07	3684/2209/3689/2213/718/2214/3687/4360/2212/64581/26253/3117/1378/3111/3118/2215/3569	17
hsa04613	Neutrophil extracellular trap formation	17/134	190/8149	1.12848e-08	4.40107e-07	3.61113e-07	3684/2209/3689/27180/718/2359/2214/1536/2212/64581/51311/2357/366/1378/2358/1511/2215	17
hsa04380	Osteoclast differentiation	13/134	128/8149	1.51653e-07	4.92871e-06	4.04407e-06	2209/2213/11006/1436/54209/2214/2212/10288/79168/11027/10326/23547/2215	13
hsa05332	Graft-versus-host disease	8/134	42/8149	3.19654e-07	8.90465e-06	7.30638e-06	942/3117/3824/3111/3118/3569/3811/3812	8
hsa04061	Viral protein interaction with cytokine and cytokine receptor	11/134	100/8149	6.41991e-07	1.56485e-05	1.28398e-05	1436/6362/6366/729230/6355/6363/4283/6354/6357/3569/3576	11
hsa04610	Complement and coagulation cascades	10/134	85/8149	1.13325e-06	2.45537e-05	2.01466e-05	3684/3689/719/718/11326/3687/2162/1378/730/5055	10
hsa05322	Systemic lupus erythematosus	11/134	136/8149	1.33546e-05	0.000260414	0.000213673	2209/718/942/2214/2212/3117/730/3111/3118/1511/2215	11
hsa05323	Rheumatoid arthritis	9/134	93/8149	2.00888e-05	0.000356119	0.000292201	3689/942/10673/3117/3111/3118/4312/3569/3576	9
hsa04060	Cytokine-cytokine receptor interaction	16/134	295/8149	2.47913e-05	0.000402859	0.000330551	1436/10673/6362/392255/6366/3952/729230/1441/6355/6363/4283/5008/6354/6357/3569/3576	16
hsa04514	Cell adhesion molecules	11/134	149/8149	3.15584e-05	0.00046339	0.000380218	3684/3689/942/80380/57689/1272/6614/3117/57863/3111/3118	11
hsa04640	Hematopoietic cell lineage	9/134	99/8149	3.32691e-05	0.00046339	0.000380218	3684/2209/1436/3117/1378/3111/1441/3118/3569	9
hsa04672	Intestinal immune network for IgA production	6/134	49/8149	0.000138301	0.00179792	0.00147521	942/10673/3117/3111/3118/3569	6
hsa05134	Legionellosis	6/134	57/8149	0.000322309	0.00392815	0.00322309	3684/3689/718/1378/3569/3576	6
hsa04657	IL-17 signaling pathway	7/134	94/8149	0.000866435	0.00993852	0.00815468	4318/4322/6354/6279/4312/3569/3576	7
hsa04062	Chemokine signaling pathway	10/134	192/8149	0.00120974	0.0131055	0.0107533	2268/6362/6366/729230/6355/6363/4283/6354/6357/3576	10
hsa05144	Malaria	5/134	50/8149	0.00130571	0.0134008	0.0109955	3689/1378/2532/3569/3576	5
hsa04612	Antigen processing and presentation	6/134	78/8149	0.00172199	0.0167894	0.0137759	3117/3824/3111/3118/3811/3812	6
hsa04662	B cell receptor signaling pathway	6/134	82/8149	0.00222546	0.020665	0.0169559	2213/11006/10288/79168/11027/23547	6
hsa05416	Viral myocarditis	5/134	60/8149	0.00295295	0.0261739	0.021476	3689/942/3117/3111/3118	5
hsa05330	Allograft rejection	4/134	38/8149	0.00334603	0.0283686	0.0232768	942/3117/3111/3118	4
hsa05202	Transcriptional misregulation in cancer	9/134	193/8149	0.00444881	0.0361466	0.0296587	3684/2209/1436/942/597/4318/3479/3569/3576	9
hsa05171	Coronavirus disease - COVID-19	10/134	232/8149	0.00481145	0.0375293	0.0307933	719/718/1536/2212/51311/2162/730/4312/3569/3576	10
hsa04940	Type I diabetes mellitus	4/134	43/8149	0.00525176	0.0393882	0.0323185	942/3117/3111/3118	4
hsa05146	Amoebiasis	6/134	102/8149	0.00655765	0.0473608	0.0388601	3684/3689/1511/3569/3576/5275	6
hsa04064	NF-kappa B signaling pathway	6/134	104/8149	0.00719603	0.0483871	0.0397022	10673/597/6366/6363/6357/3576	6
hsa04620	Toll-like receptor signaling pathway	6/134	104/8149	0.00719603	0.0483871	0.0397022	942/6696/51311/4283/3569/3576	6
hsa03320	PPAR signaling pathway	5/134	75/8149	0.00767566	0.0498918	0.0409369	4973/2167/729359/9370/4312	5
hsa05133	Pertussis	5/134	76/8149	0.00811019	0.0510157	0.041859	3684/3689/718/3569/3576	5
hsa05320	Autoimmune thyroid disease	4/134	53/8149	0.0109879	0.0669573	0.0549393	942/3117/3111/3118	4
hsa05310	Asthma	3/134	31/8149	0.0139646	0.0825182	0.0677072	3117/3111/3118	3
hsa04650	Natural killer cell mediated cytotoxicity	6/134	131/8149	0.0207435	0.11843	0.0971737	3689/2214/3824/2215/3811/3812	6
hsa04666	Fc gamma R-mediated phagocytosis	5/134	97/8149	0.0215632	0.11843	0.0971737	2209/2213/2214/2212/2215	5
hsa05321	Inflammatory bowel disease	4/134	65/8149	0.0218641	0.11843	0.0971737	3117/3111/3118/3569	4
hsa05221	Acute myeloid leukemia	4/134	67/8149	0.0241432	0.127241	0.104403	3684/2209/1436/597	4
hsa00430	Taurine and hypotaurine metabolism	2/134	16/8149	0.0277017	0.139931	0.114815	2327/2326	2
hsa04625	C-type lectin receptor signaling pathway	5/134	104/8149	0.0281217	0.139931	0.114815	64581/26253/338339/93978/3569	5
hsa04936	Alcoholic liver disease	6/134	142/8149	0.0293884	0.139931	0.114815	719/718/9370/125/3569/3576	6
hsa05219	Bladder cancer	3/134	41/8149	0.0294213	0.139931	0.114815	4318/4312/3576	3
hsa02010	ABC transporters	3/134	45/8149	0.0373636	0.173474	0.142338	23460/10351/340273	3
hsa00520	Amino sugar and nucleotide sugar metabolism	3/134	49/8149	0.0462895	0.209917	0.17224	9945/3101/1118	3
hsa04614	Renin-angiotensin system	2/134	23/8149	0.0542205	0.240296	0.197166	1215/1511	2
hsa04080	Neuroactive ligand-receptor interaction	10/134	362/8149	0.0743766	0.322299	0.26445	5027/719/718/2359/3274/2357/3952/117/2358/1511	10
hsa04659	Th17 cell differentiation	4/134	108/8149	0.101951	0.432184	0.354613	3117/3111/3118/3569	4
hsa04066	HIF-1 signaling pathway	4/134	109/8149	0.104559	0.433807	0.355944	3101/1536/3479/3569	4
hsa00982	Drug metabolism - cytochrome P450	3/134	72/8149	0.114793	0.466348	0.382644	2327/2326/125	3
hsa04670	Leukocyte transendothelial migration	4/134	114/8149	0.118045	0.469773	0.385455	3684/3689/1536/4318	4
hsa01250	Biosynthesis of nucleotide sugars	2/134	37/8149	0.123281	0.480794	0.394498	9945/3101	2
hsa04971	Gastric acid secretion	3/134	76/8149	0.129259	0.494224	0.405517	3772/3274/3776	3

## Sheet: Supplementary table 3
Supplementary table 3 | GO enrichment analysis
ONTOLOGY	ID	Description	GeneRatio	BgRatio	pvalue	p.adjust	qvalue	geneID	Count
BP	GO:0007159	leukocyte cell-cell adhesion	27/218	371/18723	3.08482e-14	1.16514e-10	7.91663e-11	GPNMB/ITGB2/OLR1/FCGR2B/LAPTM5/LILRB4/HAVCR2/VSIG4/CD86/PDCD1LG2/LILRB2/TNFSF13B/HLA-DQA1/CR1/IGF1/CCL21/LEP/CLEC4G/HLA-DOA/CCR2/SIRPB1/CCL19/HLA-DQA2/PLA2G2D/S100A8/IL6/SPTA1	27
BP	GO:0050867	positive regulation of cell activation	28/218	420/18723	8.86453e-14	1.67407e-10	1.13746e-10	ITGAM/ITGB2/LILRB4/HAVCR2/FGR/CD86/TREM2/PDCD1LG2/LILRB2/CLEC7A/LILRA2/PLEK/TNFSF13B/HLA-DQA1/CR1/IGF1/CCL21/HAMP/LEP/HLA-DOA/CCR2/SIRPB1/CCL19/CLEC4D/HLA-DQA2/MMP8/IL6/SPTA1	28
BP	GO:1903037	regulation of leukocyte cell-cell adhesion	25/218	336/18723	1.79148e-13	1.76949e-10	1.2023e-10	GPNMB/ITGB2/FCGR2B/LAPTM5/LILRB4/HAVCR2/VSIG4/CD86/PDCD1LG2/LILRB2/TNFSF13B/HLA-DQA1/CR1/IGF1/CCL21/LEP/CLEC4G/HLA-DOA/CCR2/SIRPB1/CCL19/HLA-DQA2/PLA2G2D/IL6/SPTA1	25
BP	GO:0001819	positive regulation of cytokine production	29/218	467/18723	1.87397e-13	1.76949e-10	1.2023e-10	P2RX7/CYP1B1/LAPTM5/C3AR1/CD84/HAVCR2/C3/CSF1R/FGR/CD86/TREM2/CYBB/CCBE1/MNDA/SLC11A1/FCN1/LILRB2/CLEC7A/LILRA2/TLR8/GBP5/LEP/CCR2/CCL19/ADIPOQ/OSM/MMP8/CLEC6A/IL6	29
BP	GO:0050863	regulation of T cell activation	24/218	329/18723	8.61967e-13	5.60996e-10	3.81174e-10	GPNMB/FCGR2B/LAPTM5/LILRB4/HAVCR2/VSIG4/CD86/PDCD1LG2/LILRB2/TNFSF13B/HLA-DQA1/CR1/IGF1/CCL21/LEP/CLEC4G/HLA-DOA/CCR2/SIRPB1/CCL19/HLA-DQA2/PLA2G2D/IL6/SPTA1	24
BP	GO:0032103	positive regulation of response to external stimulus	27/218	427/18723	8.91177e-13	5.60996e-10	3.81174e-10	C3AR1/FABP4/HAVCR2/C3/CSF1R/TREM2/MNDA/FCN1/CLEC7A/LILRA2/TLR8/GBP5/CCL21/KLRD1/CCR2/CCL19/FPR2/OSM/CCL7/MMP8/S100A8/CLEC6A/IL6/CXCL8/S100A12/ACOD1/PRSS56	27
BP	GO:0070663	regulation of leukocyte proliferation	21/218	245/18723	1.13565e-12	6.12762e-10	4.16347e-10	GPNMB/FCGR2B/LILRB4/HAVCR2/CSF1R/VSIG4/CD86/MNDA/PDCD1LG2/LILRB2/TNFSF13B/CR1/IGF1/LEP/CLEC4G/CCR2/CCL8/CCL19/PLA2G2D/IL6/SPTA1	21
BP	GO:0097529	myeloid leukocyte migration	20/218	220/18723	1.34537e-12	6.35182e-10	4.3158e-10	SLAMF8/ITGB2/C3AR1/CSF1R/TREM2/TREM1/CCL18/CCL21/CCR2/CSF3R/CCL8/CCL19/CXCL9/FPR2/CCL7/S100A8/CCL13/IL6/CXCL8/S100A12	20
BP	GO:0002274	myeloid leukocyte activation	20/218	223/18723	1.73212e-12	7.26911e-10	4.93906e-10	ITGAM/ITGB2/FCGR2B/CD84/LILRB4/HAVCR2/VSIG4/FGR/TREM2/SLC11A1/DCSTAMP/LILRA2/HAMP/CCR2/CLEC4D/FPR2/MMP8/IL6/CXCL8/S100A12	20
BP	GO:0002696	positive regulation of leukocyte activation	26/218	409/18723	2.15473e-12	8.13842e-10	5.52972e-10	ITGAM/ITGB2/LILRB4/HAVCR2/FGR/CD86/TREM2/PDCD1LG2/LILRB2/CLEC7A/TNFSF13B/HLA-DQA1/CR1/IGF1/CCL21/HAMP/LEP/HLA-DOA/CCR2/SIRPB1/CCL19/CLEC4D/HLA-DQA2/MMP8/IL6/SPTA1	26
BP	GO:0030595	leukocyte chemotaxis	20/218	230/18723	3.07624e-12	9.44317e-10	6.41624e-10	SLAMF8/ITGB2/C3AR1/CSF1R/TREM1/CCL18/CCL21/CCR2/CSF3R/CCL8/CCL19/CXCL9/FPR2/CCL7/S100A8/CCL13/IL6/CXCL8/S100A12/PRSS56	20
BP	GO:0070661	leukocyte proliferation	23/218	318/18723	3.16139e-12	9.44317e-10	6.41624e-10	GPNMB/FCGR2B/LILRB4/HAVCR2/CSF1R/VSIG4/CD86/TREM2/MNDA/PDCD1LG2/SLC11A1/LILRB2/TNFSF13B/CR1/IGF1/LEP/CLEC4G/CCR2/CCL8/CCL19/PLA2G2D/IL6/SPTA1	23
BP	GO:0042110	T cell activation	28/218	487/18723	3.25023e-12	9.44317e-10	6.41624e-10	GPNMB/MAFB/FCGR2B/LAPTM5/CD84/LILRB4/HAVCR2/VSIG4/CD86/PDCD1LG2/SLC11A1/LILRB2/CLEC7A/TNFSF13B/HLA-DQA1/CR1/IGF1/CCL21/LEP/CLEC4G/HLA-DOA/CCR2/SIRPB1/CCL19/HLA-DQA2/PLA2G2D/IL6/SPTA1	28
BP	GO:0050866	negative regulation of cell activation	19/218	210/18723	5.45458e-12	1.47157e-09	9.99869e-10	GPNMB/FCGR2B/LAPTM5/CD84/LILRB4/HAVCR2/VSIG4/FGR/CD86/TREM2/MNDA/PDCD1LG2/LILRB2/APOE/SFRP1/CR1/CLEC4G/CCR2/PLA2G2D	19
BP	GO:0045088	regulation of innate immune response	19/218	218/18723	1.05583e-11	2.65858e-09	1.8064e-09	SLAMF8/FCGR2B/HAVCR2/VSIG4/FGR/TREM2/MNDA/FCN1/APOE/CLEC7A/LILRA2/TLR8/GBP5/CR1/KLRD1/LEP/FPR2/CLEC6A/ACOD1	19
BP	GO:1990266	neutrophil migration	15/218	122/18723	1.24076e-11	2.92897e-09	1.99011e-09	SLAMF8/ITGB2/C3AR1/TREM1/CCL18/CCL21/CSF3R/CCL8/CCL19/CXCL9/CCL7/S100A8/CCL13/CXCL8/S100A12	15
BP	GO:0030593	neutrophil chemotaxis	14/218	103/18723	1.52876e-11	3.17863e-09	2.15975e-09	ITGB2/C3AR1/TREM1/CCL18/CCL21/CSF3R/CCL8/CCL19/CXCL9/CCL7/S100A8/CCL13/CXCL8/S100A12	14
BP	GO:0042129	regulation of T cell proliferation	17/218	171/18723	1.65267e-11	3.17863e-09	2.15975e-09	GPNMB/LILRB4/HAVCR2/VSIG4/CD86/PDCD1LG2/LILRB2/TNFSF13B/CR1/IGF1/LEP/CLEC4G/CCR2/CCL19/PLA2G2D/IL6/SPTA1	17
BP	GO:0022407	regulation of cell-cell adhesion	26/218	448/18723	1.66859e-11	3.17863e-09	2.15975e-09	GPNMB/ITGB2/FCGR2B/LAPTM5/LILRB4/HAVCR2/VSIG4/CD86/PDCD1LG2/LILRB2/TNFSF13B/HLA-DQA1/CR1/IGF1/CCL21/LEP/CLEC4G/HLA-DOA/CCR2/SIRPB1/CCL19/ADIPOQ/HLA-DQA2/PLA2G2D/IL6/SPTA1	26
BP	GO:0071621	granulocyte chemotaxis	15/218	125/18723	1.77153e-11	3.17863e-09	2.15975e-09	ITGB2/C3AR1/CSF1R/TREM1/CCL18/CCL21/CSF3R/CCL8/CCL19/CXCL9/CCL7/S100A8/CCL13/CXCL8/S100A12	15
BP	GO:0050670	regulation of lymphocyte proliferation	19/218	225/18723	1.83904e-11	3.17863e-09	2.15975e-09	GPNMB/FCGR2B/LILRB4/HAVCR2/VSIG4/CD86/MNDA/PDCD1LG2/LILRB2/TNFSF13B/CR1/IGF1/LEP/CLEC4G/CCR2/CCL19/PLA2G2D/IL6/SPTA1	19
BP	GO:0097530	granulocyte migration	16/218	148/18723	1.85146e-11	3.17863e-09	2.15975e-09	SLAMF8/ITGB2/C3AR1/CSF1R/TREM1/CCL18/CCL21/CSF3R/CCL8/CCL19/CXCL9/CCL7/S100A8/CCL13/CXCL8/S100A12	16
BP	GO:0042098	T cell proliferation	18/218	199/18723	2.02663e-11	3.32808e-09	2.26129e-09	GPNMB/LILRB4/HAVCR2/VSIG4/CD86/PDCD1LG2/SLC11A1/LILRB2/TNFSF13B/CR1/IGF1/LEP/CLEC4G/CCR2/CCL19/PLA2G2D/IL6/SPTA1	18
BP	GO:0032944	regulation of mononuclear cell proliferation	19/218	227/18723	2.14698e-11	3.37881e-09	2.29576e-09	GPNMB/FCGR2B/LILRB4/HAVCR2/VSIG4/CD86/MNDA/PDCD1LG2/LILRB2/TNFSF13B/CR1/IGF1/LEP/CLEC4G/CCR2/CCL19/PLA2G2D/IL6/SPTA1	19
BP	GO:0070664	negative regulation of leukocyte proliferation	13/218	90/18723	3.76917e-11	5.69447e-09	3.86915e-09	GPNMB/FCGR2B/LILRB4/HAVCR2/VSIG4/CD86/MNDA/PDCD1LG2/LILRB2/CR1/CLEC4G/CCL8/PLA2G2D	13
BP	GO:0002764	immune response-regulating signaling pathway	26/218	468/18723	4.38374e-11	6.36823e-09	4.32695e-09	COLEC12/FCGR2B/LAPTM5/C3AR1/LILRB4/HAVCR2/FGR/FPR3/TREM2/MNDA/FCN1/LILRB2/CLEC7A/LILRA2/FCGR1B/CLEC4E/TLR8/FPR1/CR1/KLRD1/FPR2/CLEC6A/LILRA4/TREML4/ACOD1/BPIFB1	26
BP	GO:0002683	negative regulation of immune system process	25/218	434/18723	4.93946e-11	6.90976e-09	4.6949e-09	GPNMB/MAFB/SLAMF8/FCGR2B/LAPTM5/CD84/LILRB4/HAVCR2/VSIG4/FGR/CD86/TREM2/MNDA/PDCD1LG2/LILRB2/SFRP1/CR1/CCL21/KLRD1/CLEC4G/HLA-DOA/CCR2/ADIPOQ/PLA2G2D/ACOD1	25
BP	GO:1903039	positive regulation of leukocyte cell-cell adhesion	19/218	239/18723	5.26079e-11	7.09643e-09	4.82173e-09	ITGB2/LILRB4/HAVCR2/CD86/PDCD1LG2/LILRB2/TNFSF13B/HLA-DQA1/CR1/IGF1/CCL21/LEP/HLA-DOA/CCR2/SIRPB1/CCL19/HLA-DQA2/IL6/SPTA1	19
BP	GO:0071706	tumor necrosis factor superfamily cytokine production	17/218	186/18723	6.33954e-11	7.88343e-09	5.35646e-09	GPNMB/CD84/HAVCR2/CD86/TREM2/CYBB/CLEC7A/LILRA2/IGF1/LEP/CCR2/CCL19/ADIPOQ/MMP8/LILRA4/IL6/CIDEA	17
BP	GO:1903555	regulation of tumor necrosis factor superfamily cytokine production	17/218	186/18723	6.33954e-11	7.88343e-09	5.35646e-09	GPNMB/CD84/HAVCR2/CD86/TREM2/CYBB/CLEC7A/LILRA2/IGF1/LEP/CCR2/CCL19/ADIPOQ/MMP8/LILRA4/IL6/CIDEA	17
BP	GO:0050900	leukocyte migration	23/218	369/18723	6.47038e-11	7.88343e-09	5.35646e-09	SLAMF8/ITGB2/C3AR1/CSF1R/TREM2/TREM1/CCL18/MMP9/CCL21/LEP/CCR2/CSF3R/CCL8/CCL19/CXCL9/FPR2/CCL7/S100A8/CCL13/IL6/CXCL8/S100A12/PRSS56	23
BP	GO:0002695	negative regulation of leukocyte activation	17/218	187/18723	6.90254e-11	8.14716e-09	5.53566e-09	GPNMB/FCGR2B/LAPTM5/CD84/LILRB4/HAVCR2/VSIG4/FGR/CD86/MNDA/PDCD1LG2/LILRB2/SFRP1/CR1/CLEC4G/CCR2/PLA2G2D	17
BP	GO:0050870	positive regulation of T cell activation	18/218	216/18723	7.94334e-11	9.09152e-09	6.17731e-09	LILRB4/HAVCR2/CD86/PDCD1LG2/LILRB2/TNFSF13B/HLA-DQA1/CR1/IGF1/CCL21/LEP/HLA-DOA/CCR2/SIRPB1/CCL19/HLA-DQA2/IL6/SPTA1	18
BP	GO:0050727	regulation of inflammatory response	23/218	386/18723	1.58315e-10	1.7587e-08	1.19496e-08	SLAMF8/FCGR2B/FABP4/TNFAIP6/C3/FGR/TREM2/PTGIS/APOE/MMP9/IGF1/HAMP/CCR2/ADIPOQ/FPR2/OSM/CMA1/PLA2G2D/MMP8/S100A8/IL6/S100A12/ACOD1	23
BP	GO:0046651	lymphocyte proliferation	20/218	288/18723	1.82254e-10	1.96678e-08	1.33635e-08	GPNMB/FCGR2B/LILRB4/HAVCR2/VSIG4/CD86/MNDA/PDCD1LG2/SLC11A1/LILRB2/TNFSF13B/CR1/IGF1/LEP/CLEC4G/CCR2/CCL19/PLA2G2D/IL6/SPTA1	20
BP	GO:0050672	negative regulation of lymphocyte proliferation	12/218	83/18723	2.1475e-10	2.23581e-08	1.51914e-08	GPNMB/FCGR2B/LILRB4/HAVCR2/VSIG4/CD86/MNDA/PDCD1LG2/LILRB2/CR1/CLEC4G/PLA2G2D	12
BP	GO:0032943	mononuclear cell proliferation	20/218	291/18723	2.19023e-10	2.23581e-08	1.51914e-08	GPNMB/FCGR2B/LILRB4/HAVCR2/VSIG4/CD86/MNDA/PDCD1LG2/SLC11A1/LILRB2/TNFSF13B/CR1/IGF1/LEP/CLEC4G/CCR2/CCL19/PLA2G2D/IL6/SPTA1	20
BP	GO:0032945	negative regulation of mononuclear cell proliferation	12/218	84/18723	2.47998e-10	2.46497e-08	1.67484e-08	GPNMB/FCGR2B/LILRB4/HAVCR2/VSIG4/CD86/MNDA/PDCD1LG2/LILRB2/CR1/CLEC4G/PLA2G2D	12
BP	GO:0019221	cytokine-mediated signaling pathway	25/218	472/18723	2.90432e-10	2.81272e-08	1.91113e-08	LAPTM5/LILRB4/CSF1R/TREM2/LILRB2/LILRA6/LILRA2/TNFSF13B/CCL18/CCL21/ACKR1/LEP/CCR2/CSF3R/CCL8/CCL19/ADIPOQ/CXCL9/OSM/CCL7/CCL13/LILRA4/CTSG/IL6/CXCL8	25
BP	GO:0002443	leukocyte mediated immunity	24/218	440/18723	3.74377e-10	3.48358e-08	2.36695e-08	ITGAM/ITGB2/FCGR2B/CD84/LILRB4/HAVCR2/C3/FGR/TREM2/CLEC7A/TREM1/TLR8/HLA-DQA1/CR1/C7/KLRD1/LEP/CLEC4G/HLA-DOA/CCR2/HLA-DQA2/CTSG/IL6/KIR3DL1	24
BP	GO:0032640	tumor necrosis factor production	16/218	181/18723	3.87372e-10	3.48358e-08	2.36695e-08	GPNMB/CD84/HAVCR2/TREM2/CYBB/CLEC7A/LILRA2/IGF1/LEP/CCR2/CCL19/ADIPOQ/MMP8/LILRA4/IL6/CIDEA	16
BP	GO:0032680	regulation of tumor necrosis factor production	16/218	181/18723	3.87372e-10	3.48358e-08	2.36695e-08	GPNMB/CD84/HAVCR2/TREM2/CYBB/CLEC7A/LILRA2/IGF1/LEP/CCR2/CCL19/ADIPOQ/MMP8/LILRA4/IL6/CIDEA	16
BP	GO:0051250	negative regulation of lymphocyte activation	15/218	157/18723	4.68746e-10	4.11733e-08	2.79756e-08	GPNMB/FCGR2B/LAPTM5/LILRB4/HAVCR2/VSIG4/FGR/CD86/MNDA/PDCD1LG2/LILRB2/SFRP1/CR1/CLEC4G/PLA2G2D	15
BP	GO:0002548	monocyte chemotaxis	11/218	70/18723	4.9096e-10	4.21444e-08	2.86354e-08	SLAMF8/CCL18/CCL21/CCR2/CCL8/CCL19/FPR2/CCL7/CCL13/IL6/S100A12	11
BP	GO:0002697	regulation of immune effector process	21/218	339/18723	5.12634e-10	4.3027e-08	2.92351e-08	ITGAM/SLAMF8/ITGB2/FCGR2B/LAPTM5/CD84/LILRB4/HAVCR2/C3/VSIG4/FGR/CD86/TREM2/CLEC7A/CR1/KLRD1/LEP/CLEC4G/CCR2/CCL19/IL6	21
BP	GO:0060326	cell chemotaxis	20/218	310/18723	6.66564e-10	5.47307e-08	3.71872e-08	SLAMF8/ITGB2/C3AR1/CSF1R/TREM1/CCL18/CCL21/CCR2/CSF3R/CCL8/CCL19/CXCL9/FPR2/CCL7/S100A8/CCL13/IL6/CXCL8/S100A12/PRSS56	20
BP	GO:0031349	positive regulation of defense response	19/218	278/18723	6.93702e-10	5.57471e-08	3.78778e-08	FABP4/HAVCR2/C3/TREM2/MNDA/FCN1/CLEC7A/LILRA2/TLR8/GBP5/KLRD1/CCR2/FPR2/OSM/MMP8/S100A8/CLEC6A/IL6/S100A12	19
BP	GO:0022409	positive regulation of cell-cell adhesion	19/218	284/18723	9.92323e-10	7.80834e-08	5.30545e-08	ITGB2/LILRB4/HAVCR2/CD86/PDCD1LG2/LILRB2/TNFSF13B/HLA-DQA1/CR1/IGF1/CCL21/LEP/HLA-DOA/CCR2/SIRPB1/CCL19/HLA-DQA2/IL6/SPTA1	19
BP	GO:0002822	regulation of adaptive immune response based on somatic recombination of immune receptors built from immunoglobulin superfamily domains	15/218	168/18723	1.21178e-09	9.34059e-08	6.34655e-08	FCGR2B/LILRB4/HAVCR2/C3/TREM2/SLC11A1/CLEC7A/TNFSF13B/CR1/KLRD1/CLEC4G/CCR2/CCL19/CLEC6A/IL6	15
BP	GO:0002577	regulation of antigen processing and presentation	7/218	20/18723	1.79588e-09	1.35661e-07	9.21761e-08	FCGR2B/TREM2/SLC11A1/LILRB2/CCL21/HLA-DOA/CCL19	7
BP	GO:0043410	positive regulation of MAPK cascade	24/218	480/18723	2.12522e-09	1.57391e-07	1.06941e-07	GPNMB/FCGR2B/LAPTM5/HAVCR2/CSF1R/TREM2/MARCO/APOE/CLEC7A/CCL18/GDF6/IGF1/CCL21/LEP/CCL8/CCL19/FPR2/OSM/CCL7/MMP8/CCL13/IL6/S100A12/PROK1	24
BP	GO:0042116	macrophage activation	12/218	106/18723	3.85925e-09	2.80315e-07	1.90463e-07	ITGAM/ITGB2/FCGR2B/CD84/HAVCR2/VSIG4/TREM2/SLC11A1/HAMP/FPR2/MMP8/IL6	12
BP	GO:0002819	regulation of adaptive immune response	15/218	183/18723	3.95766e-09	2.8204e-07	1.91634e-07	FCGR2B/LILRB4/HAVCR2/C3/TREM2/SLC11A1/CLEC7A/TNFSF13B/CR1/KLRD1/CLEC4G/CCR2/CCL19/CLEC6A/IL6	15
BP	GO:0006898	receptor-mediated endocytosis	17/218	244/18723	4.24552e-09	2.96951e-07	2.01766e-07	ITGAM/ITGB2/MSR1/FCGR2B/LILRB4/C3/MRC1/MARCO/APOE/SIGLEC1/APOC1/CCL21/CCL19/RSPO1/ADIPOQ/FPR2/CXCL8	17
BP	GO:0042130	negative regulation of T cell proliferation	10/218	67/18723	5.17818e-09	3.556e-07	2.41616e-07	GPNMB/LILRB4/HAVCR2/VSIG4/CD86/PDCD1LG2/LILRB2/CR1/CLEC4G/PLA2G2D	10
BP	GO:0070098	chemokine-mediated signaling pathway	11/218	88/18723	6.04668e-09	4.07827e-07	2.77102e-07	TREM2/CCL18/CCL21/ACKR1/CCR2/CCL8/CCL19/CXCL9/CCL7/CCL13/CXCL8	11
BP	GO:0002460	adaptive immune response based on somatic recombination of immune receptors built from immunoglobulin superfamily domains	20/218	356/18723	7.2019e-09	4.7722e-07	3.24252e-07	FCGR2B/LILRB4/HAVCR2/C3/TREM2/SLC11A1/CLEC7A/TLR8/TNFSF13B/HLA-DQA1/CR1/C7/KLRD1/CLEC4G/HLA-DOA/CCR2/CCL19/HLA-DQA2/CLEC6A/IL6	20
BP	GO:0001818	negative regulation of cytokine production	20/218	357/18723	7.55178e-09	4.91777e-07	3.34142e-07	GPNMB/FCGR2B/LAPTM5/CD84/LILRB4/HAVCR2/VSIG4/TREM2/PDCD1LG2/SLC11A1/SRGN/TLR8/CR1/IGF1/ADIPOQ/MMP8/LILRA4/IL6/CIDEA/ACOD1	20
BP	GO:0045785	positive regulation of cell adhesion	22/218	437/18723	9.16878e-09	5.86957e-07	3.98813e-07	CCDC80/SFRP2/ITGB2/LILRB4/HAVCR2/CD86/PDCD1LG2/LILRB2/SFRP1/TNFSF13B/HLA-DQA1/CR1/IGF1/CCL21/LEP/HLA-DOA/CCR2/SIRPB1/CCL19/HLA-DQA2/IL6/SPTA1	22
BP	GO:0002703	regulation of leukocyte mediated immunity	16/218	226/18723	9.80482e-09	6.17213e-07	4.19371e-07	ITGAM/ITGB2/FCGR2B/CD84/LILRB4/HAVCR2/C3/FGR/TREM2/CLEC7A/CR1/KLRD1/LEP/CLEC4G/CCR2/IL6	16
BP	GO:0002831	regulation of response to biotic stimulus	19/218	327/18723	1.01156e-08	6.26341e-07	4.25573e-07	SLAMF8/FCGR2B/HAVCR2/VSIG4/FGR/TREM2/MNDA/FCN1/APOE/CLEC7A/LILRA2/TLR8/GBP5/CR1/KLRD1/LEP/FPR2/CLEC6A/ACOD1	19
BP	GO:1903038	negative regulation of leukocyte cell-cell adhesion	13/218	141/18723	1.0766e-08	6.55857e-07	4.45628e-07	GPNMB/FCGR2B/LAPTM5/LILRB4/HAVCR2/VSIG4/CD86/PDCD1LG2/LILRB2/CR1/CCL21/CLEC4G/PLA2G2D	13
BP	GO:1990868	response to chemokine	11/218	97/18723	1.71483e-08	1.01202e-06	6.87623e-07	TREM2/CCL18/CCL21/ACKR1/CCR2/CCL8/CCL19/CXCL9/CCL7/CCL13/CXCL8	11
BP	GO:1990869	cellular response to chemokine	11/218	97/18723	1.71483e-08	1.01202e-06	6.87623e-07	TREM2/CCL18/CCL21/ACKR1/CCR2/CCL8/CCL19/CXCL9/CCL7/CCL13/CXCL8	11
BP	GO:0050868	negative regulation of T cell activation	12/218	122/18723	1.93352e-08	1.12352e-06	7.63388e-07	GPNMB/FCGR2B/LAPTM5/LILRB4/HAVCR2/VSIG4/CD86/PDCD1LG2/LILRB2/CR1/CLEC4G/PLA2G2D	12
BP	GO:0006909	phagocytosis	18/218	308/18723	2.29873e-08	1.3155e-06	8.93829e-07	ITGAM/COLEC12/FCGR1A/ITGB2/MSR1/FCGR2B/C3/FGR/TREM2/MARCO/SLC11A1/FCN1/CLEC7A/LEP/CCR2/SIRPB1/ADIPOQ/FPR2	18
BP	GO:0042102	positive regulation of T cell proliferation	11/218	101/18723	2.6309e-08	1.48312e-06	1.00772e-06	HAVCR2/CD86/PDCD1LG2/LILRB2/TNFSF13B/IGF1/LEP/CCR2/CCL19/IL6/SPTA1	11
BP	GO:0002768	immune response-regulating cell surface receptor signaling pathway	18/218	315/18723	3.24368e-08	1.79379e-06	1.21881e-06	FCGR2B/LAPTM5/C3AR1/LILRB4/FGR/FPR3/MNDA/FCN1/LILRB2/CLEC7A/LILRA2/FCGR1B/FPR1/CR1/KLRD1/FPR2/CLEC6A/LILRA4	18
BP	GO:0032612	interleukin-1 production	12/218	128/18723	3.32448e-08	1.79379e-06	1.21881e-06	P2RX7/LILRB4/HAVCR2/TREM2/MNDA/CLEC7A/LILRA2/TLR8/GBP5/IGF1/CCL19/IL6	12
BP	GO:0032652	regulation of interleukin-1 production	12/218	128/18723	3.32448e-08	1.79379e-06	1.21881e-06	P2RX7/LILRB4/HAVCR2/TREM2/MNDA/CLEC7A/LILRA2/TLR8/GBP5/IGF1/CCL19/IL6	12
BP	GO:0001906	cell killing	14/218	188/18723	4.48173e-08	2.38415e-06	1.61993e-06	ITGAM/P2RX7/FCGR2B/HAVCR2/C3/CLEC7A/TREM1/HAMP/KLRD1/LEP/CCL13/CTSG/S100A12/KIR3DL1	14
BP	GO:1903557	positive regulation of tumor necrosis factor superfamily cytokine production	11/218	107/18723	4.82536e-08	2.5313e-06	1.71992e-06	CD84/HAVCR2/CD86/CYBB/CLEC7A/LILRA2/LEP/CCR2/CCL19/MMP8/IL6	11
BP	GO:0051251	positive regulation of lymphocyte activation	19/218	362/18723	5.14491e-08	2.66196e-06	1.80869e-06	LILRB4/HAVCR2/CD86/PDCD1LG2/LILRB2/CLEC7A/TNFSF13B/HLA-DQA1/CR1/IGF1/CCL21/LEP/HLA-DOA/CCR2/SIRPB1/CCL19/HLA-DQA2/IL6/SPTA1	19
BP	GO:0002687	positive regulation of leukocyte migration	12/218	135/18723	6.03331e-08	3.07943e-06	2.09235e-06	C3AR1/CSF1R/TREM2/CCL21/CCR2/CCL8/CCL19/FPR2/CCL7/IL6/CXCL8/PRSS56	12
BP	GO:0031348	negative regulation of defense response	16/218	258/18723	6.29859e-08	3.15902e-06	2.14642e-06	SLAMF8/FCGR2B/TNFAIP6/HAVCR2/VSIG4/FGR/TREM2/PTGIS/APOE/CR1/IGF1/HAMP/KLRD1/ADIPOQ/FPR2/ACOD1	16
BP	GO:0032611	interleukin-1 beta production	11/218	110/18723	6.44015e-08	3.15902e-06	2.14642e-06	P2RX7/LILRB4/TREM2/MNDA/CLEC7A/LILRA2/TLR8/GBP5/IGF1/CCL19/IL6	11
BP	GO:0032651	regulation of interleukin-1 beta production	11/218	110/18723	6.44015e-08	3.15902e-06	2.14642e-06	P2RX7/LILRB4/TREM2/MNDA/CLEC7A/LILRA2/TLR8/GBP5/IGF1/CCL19/IL6	11
BP	GO:0022408	negative regulation of cell-cell adhesion	14/218	196/18723	7.55609e-08	3.65889e-06	2.48606e-06	GPNMB/FCGR2B/LAPTM5/LILRB4/HAVCR2/VSIG4/CD86/PDCD1LG2/LILRB2/CR1/CCL21/CLEC4G/ADIPOQ/PLA2G2D	14
BP	GO:0071356	cellular response to tumor necrosis factor	15/218	229/18723	8.05974e-08	3.85337e-06	2.61821e-06	LAPTM5/FABP4/DCSTAMP/SFRP1/TNFSF13B/CCL18/CCL21/HAMP/CCL8/CCL19/ADIPOQ/CCL7/CCL13/CXCL8/ACOD1	15
BP	GO:0071347	cellular response to interleukin-1	11/218	113/18723	8.51829e-08	4.0217e-06	2.73258e-06	PTGIS/SFRP1/CCL18/CCL21/CCL8/CCL19/CCL7/CCL13/IL6/CXCL8/ACOD1	11
BP	GO:0050832	defense response to fungus	8/218	49/18723	8.88832e-08	4.12518e-06	2.80289e-06	CLEC7A/CLEC4E/HAMP/CLEC4D/S100A8/CLEC6A/CTSG/S100A12	8
BP	GO:0002253	activation of immune response	19/218	375/18723	8.95592e-08	4.12518e-06	2.80289e-06	FCGR2B/LAPTM5/C3AR1/LILRB4/C3/VSIG4/FGR/FPR3/TREM2/MNDA/FCN1/CLEC7A/LILRA2/FPR1/CR1/C7/KLRD1/FPR2/CLEC6A	19
BP	GO:0032102	negative regulation of response to external stimulus	20/218	420/18723	1.11155e-07	5.0582e-06	3.43684e-06	SLAMF8/FCGR2B/TNFAIP6/HAVCR2/VSIG4/FGR/TREM2/PTGIS/SPP1/APOE/LILRA2/CR1/IGF1/HAMP/KLRD1/LEP/ADIPOQ/FPR2/SERPINB2/ACOD1	20
BP	GO:0046850	regulation of bone remodeling	8/218	51/18723	1.23017e-07	5.53137e-06	3.75834e-06	P2RX7/CSF1R/SPP1/DCSTAMP/SFRP1/HAMP/LEP/IL6	8
BP	GO:0002690	positive regulation of leukocyte chemotaxis	10/218	94/18723	1.43621e-07	6.38184e-06	4.3362e-06	C3AR1/CSF1R/CCL21/CCR2/CCL19/FPR2/CCL7/IL6/CXCL8/PRSS56	10
BP	GO:0032732	positive regulation of interleukin-1 production	9/218	73/18723	1.69731e-07	7.45434e-06	5.06491e-06	P2RX7/HAVCR2/MNDA/CLEC7A/LILRA2/TLR8/GBP5/CCL19/IL6	9
BP	GO:0002688	regulation of leukocyte chemotaxis	11/218	122/18723	1.87638e-07	8.14609e-06	5.53494e-06	SLAMF8/C3AR1/CSF1R/CCL21/CCR2/CCL19/FPR2/CCL7/IL6/CXCL8/PRSS56	11
BP	GO:0070665	positive regulation of leukocyte proliferation	12/218	150/18723	1.93068e-07	8.28655e-06	5.63037e-06	HAVCR2/CSF1R/CD86/PDCD1LG2/LILRB2/TNFSF13B/IGF1/LEP/CCR2/CCL19/IL6/SPTA1	12
BP	GO:0006959	humoral immune response	17/218	317/18723	1.9672e-07	8.34843e-06	5.67241e-06	FCGR2B/C3/VSIG4/TREM2/SLC11A1/FCN1/TREM1/CR1/C7/CCR2/CXCL9/CCL13/CTSG/IL6/CXCL8/S100A12/ACOD1	17
BP	GO:0071216	cellular response to biotic stimulus	15/218	246/18723	2.04933e-07	8.60034e-06	5.84358e-06	FCGR2B/HAVCR2/CD86/TREM2/MRC1/PDCD1LG2/LILRB2/CLEC7A/LILRA2/HAMP/CXCL9/CTSG/IL6/CXCL8/ACOD1	15
BP	GO:0002444	myeloid leukocyte mediated immunity	10/218	99/18723	2.35268e-07	9.65879e-06	6.56275e-06	ITGAM/ITGB2/FCGR2B/CD84/C3/FGR/TREM1/CCR2/CTSG/IL6	10
BP	GO:0032602	chemokine production	10/218	99/18723	2.35268e-07	9.65879e-06	6.56275e-06	CD84/LILRB4/HAVCR2/CSF1R/TREM2/CLEC7A/TREM1/ACKR1/ADIPOQ/IL6	10
BP	GO:0002430	complement receptor mediated signaling pathway	5/218	13/18723	2.43825e-07	9.83209e-06	6.6805e-06	C3AR1/FPR3/FPR1/CR1/FPR2	5
BP	GO:0097242	amyloid-beta clearance	7/218	38/18723	2.44696e-07	9.83209e-06	6.6805e-06	ITGAM/ITGB2/MSR1/C3/TREM2/MARCO/APOE	7
BP	GO:0070374	positive regulation of ERK1 and ERK2 cascade	14/218	217/18723	2.65648e-07	1.05616e-05	7.17619e-06	GPNMB/HAVCR2/CSF1R/TREM2/MARCO/APOE/CCL18/IGF1/CCL21/CCL8/CCL19/FPR2/CCL7/CCL13	14
BP	GO:0034612	response to tumor necrosis factor	15/218	253/18723	2.94185e-07	1.15743e-05	7.86428e-06	LAPTM5/FABP4/DCSTAMP/SFRP1/TNFSF13B/CCL18/CCL21/HAMP/CCL8/CCL19/ADIPOQ/CCL7/CCL13/CXCL8/ACOD1	15
BP	GO:0071219	cellular response to molecule of bacterial origin	14/218	221/18723	3.31926e-07	1.29246e-05	8.78172e-06	FCGR2B/HAVCR2/CD86/TREM2/MRC1/PDCD1LG2/LILRB2/LILRA2/HAMP/CXCL9/CTSG/IL6/CXCL8/ACOD1	14
BP	GO:0032760	positive regulation of tumor necrosis factor production	10/218	103/18723	3.42131e-07	1.3186e-05	8.95936e-06	CD84/HAVCR2/CYBB/CLEC7A/LILRA2/LEP/CCR2/CCL19/MMP8/IL6	10
BP	GO:0009620	response to fungus	8/218	60/18723	4.51821e-07	1.72376e-05	1.17123e-05	CLEC7A/CLEC4E/HAMP/CLEC4D/S100A8/CLEC6A/CTSG/S100A12	8
BP	GO:0050777	negative regulation of immune response	13/218	194/18723	4.65334e-07	1.75756e-05	1.19419e-05	SLAMF8/FCGR2B/CD84/LILRB4/HAVCR2/VSIG4/FGR/TREM2/CR1/KLRD1/CLEC4G/CCR2/ACOD1	13
BP	GO:0050730	regulation of peptidyl-tyrosine phosphorylation	15/218	264/18723	5.06747e-07	1.89503e-05	1.2876e-05	FCGR1A/SFRP2/ITGB2/LILRB4/CSF1R/TREM2/CLEC7A/CNTN1/SFRP1/IGF1/LEP/ADIPOQ/OSM/CLEC6A/IL6	15
BP	GO:0043030	regulation of macrophage activation	8/218	61/18723	5.14856e-07	1.90648e-05	1.29538e-05	FCGR2B/CD84/HAVCR2/VSIG4/TREM2/HAMP/MMP8/IL6	8
BP	GO:0071674	mononuclear cell migration	13/218	196/18723	5.23199e-07	1.91856e-05	1.30359e-05	SLAMF8/C3AR1/CSF1R/CCL18/CCL21/CCR2/CCL8/CCL19/FPR2/CCL7/CCL13/IL6/S100A12	13
BP	GO:0032623	interleukin-2 production	8/218	62/18723	5.85261e-07	2.08541e-05	1.41695e-05	LAPTM5/LILRB4/HAVCR2/VSIG4/CD86/CLEC7A/CR1/CCR2	8
BP	GO:0032663	regulation of interleukin-2 production	8/218	62/18723	5.85261e-07	2.08541e-05	1.41695e-05	LAPTM5/LILRB4/HAVCR2/VSIG4/CD86/CLEC7A/CR1/CCR2	8
BP	GO:0032731	positive regulation of interleukin-1 beta production	8/218	62/18723	5.85261e-07	2.08541e-05	1.41695e-05	P2RX7/MNDA/CLEC7A/LILRA2/TLR8/GBP5/CCL19/IL6	8
BP	GO:0050671	positive regulation of lymphocyte proliferation	11/218	137/18723	6.07853e-07	2.14567e-05	1.45789e-05	HAVCR2/CD86/PDCD1LG2/LILRB2/TNFSF13B/IGF1/LEP/CCR2/CCL19/IL6/SPTA1	11
BP	GO:0002698	negative regulation of immune effector process	10/218	110/18723	6.33644e-07	2.216e-05	1.50568e-05	SLAMF8/FCGR2B/CD84/LILRB4/HAVCR2/VSIG4/CR1/KLRD1/CLEC4G/CCR2	10
BP	GO:0032946	positive regulation of mononuclear cell proliferation	11/218	138/18723	6.53829e-07	2.26561e-05	1.53939e-05	HAVCR2/CD86/PDCD1LG2/LILRB2/TNFSF13B/IGF1/LEP/CCR2/CCL19/IL6/SPTA1	11
BP	GO:0002704	negative regulation of leukocyte mediated immunity	8/218	63/18723	6.63734e-07	2.27902e-05	1.5485e-05	FCGR2B/CD84/LILRB4/HAVCR2/CR1/KLRD1/CLEC4G/CCR2	8
BP	GO:0002699	positive regulation of immune effector process	14/218	235/18723	6.97333e-07	2.35787e-05	1.60208e-05	ITGAM/ITGB2/LAPTM5/CD84/C3/FGR/CD86/TREM2/CLEC7A/CR1/KLRD1/CCR2/CCL19/IL6	14
BP	GO:0031295	T cell costimulation	7/218	44/18723	7.00259e-07	2.35787e-05	1.60208e-05	LILRB4/CD86/PDCD1LG2/LILRB2/TNFSF13B/CCL21/CCL19	7
BP	GO:0034103	regulation of tissue remodeling	9/218	86/18723	7.05426e-07	2.35787e-05	1.60208e-05	GPNMB/P2RX7/CSF1R/SPP1/DCSTAMP/SFRP1/HAMP/LEP/IL6	9
BP	GO:1901342	regulation of vasculature development	17/218	348/18723	7.27772e-07	2.41122e-05	1.63833e-05	GPNMB/ADAM12/SFRP2/CYP1B1/C3AR1/C3/ITGAX/CYBB/CCBE1/PTGIS/SFRP1/LEP/CCR2/CMA1/ANGPTL7/IL6/CXCL8	17
BP	GO:0002526	acute inflammatory response	10/218	112/18723	7.49346e-07	2.46111e-05	1.67222e-05	CD163/FCGR2B/C3/TREM1/HAMP/OSM/PLA2G2D/S100A8/IL6/HP	10
BP	GO:0002449	lymphocyte mediated immunity	17/218	350/18723	7.87792e-07	2.56508e-05	1.74286e-05	FCGR2B/LILRB4/HAVCR2/C3/TREM2/TLR8/HLA-DQA1/CR1/C7/KLRD1/LEP/CLEC4G/HLA-DOA/CCR2/HLA-DQA2/IL6/KIR3DL1	17
BP	GO:0034341	response to interferon-gamma	11/218	141/18723	8.1069e-07	2.5949e-05	1.76312e-05	MRC1/SLC11A1/GBP5/CCL18/CCL21/CCL8/CCL19/CCL7/GBP6/CCL13/ACOD1	11
BP	GO:0050921	positive regulation of chemotaxis	11/218	141/18723	8.1069e-07	2.5949e-05	1.76312e-05	C3AR1/CSF1R/TREM2/CCL21/CCR2/CCL19/FPR2/CCL7/IL6/CXCL8/PRSS56	11
BP	GO:0002366	leukocyte activation involved in immune response	15/218	275/18723	8.492e-07	2.69532e-05	1.83136e-05	ITGAM/ITGB2/FCGR2B/CD84/HAVCR2/FGR/CD86/TREM2/SLC11A1/CLEC7A/LILRA2/CR1/CCR2/CCL19/IL6	15
BP	GO:0070555	response to interleukin-1	11/218	143/18723	9.32859e-07	2.93617e-05	1.99501e-05	PTGIS/SFRP1/CCL18/CCL21/CCL8/CCL19/CCL7/CCL13/IL6/CXCL8/ACOD1	11
BP	GO:0031294	lymphocyte costimulation	7/218	46/18723	9.58976e-07	2.99343e-05	2.03391e-05	LILRB4/CD86/PDCD1LG2/LILRB2/TNFSF13B/CCL21/CCL19	7
BP	GO:0002263	cell activation involved in immune response	15/218	279/18723	1.01806e-06	3.15181e-05	2.14152e-05	ITGAM/ITGB2/FCGR2B/CD84/HAVCR2/FGR/CD86/TREM2/SLC11A1/CLEC7A/LILRA2/CR1/CCR2/CCL19/IL6	15
BP	GO:0050728	negative regulation of inflammatory response	12/218	176/18723	1.07993e-06	3.31617e-05	2.2532e-05	SLAMF8/FCGR2B/TNFAIP6/FGR/TREM2/PTGIS/APOE/IGF1/HAMP/ADIPOQ/FPR2/ACOD1	12
BP	GO:0002685	regulation of leukocyte migration	13/218	210/18723	1.14329e-06	3.48242e-05	2.36616e-05	SLAMF8/C3AR1/CSF1R/TREM2/CCL21/CCR2/CCL8/CCL19/FPR2/CCL7/IL6/CXCL8/PRSS56	13
BP	GO:0071346	cellular response to interferon-gamma	10/218	118/18723	1.21443e-06	3.66953e-05	2.49329e-05	MRC1/GBP5/CCL18/CCL21/CCL8/CCL19/CCL7/GBP6/CCL13/ACOD1	10
BP	GO:0002237	response to molecule of bacterial origin	17/218	363/18723	1.30043e-06	3.89819e-05	2.64866e-05	FCGR2B/HAVCR2/CD86/TREM2/MRC1/PDCD1LG2/SLC11A1/LILRB2/LILRA2/HAMP/FMO1/CXCL9/S100A8/CTSG/IL6/CXCL8/ACOD1	17
BP	GO:1905952	regulation of lipid localization	12/218	181/18723	1.45204e-06	4.3184e-05	2.93418e-05	MSR1/C3/TREM2/SPP1/APOE/APOC1/LEP/RETN/ADIPOQ/ABCA8/IL6/CIDEA	12
BP	GO:0050764	regulation of phagocytosis	9/218	95/18723	1.64655e-06	4.85862e-05	3.30123e-05	FCGR2B/C3/FGR/TREM2/SLC11A1/CLEC7A/SIRPB1/ADIPOQ/FPR2	9
BP	GO:0002429	immune response-activating cell surface receptor signaling pathway	15/218	291/18723	1.72093e-06	4.99996e-05	3.39727e-05	FCGR2B/LAPTM5/C3AR1/LILRB4/FGR/FPR3/MNDA/FCN1/CLEC7A/LILRA2/FPR1/CR1/KLRD1/FPR2/CLEC6A	15
BP	GO:0002757	immune response-activating signal transduction	15/218	291/18723	1.72093e-06	4.99996e-05	3.39727e-05	FCGR2B/LAPTM5/C3AR1/LILRB4/FGR/FPR3/MNDA/FCN1/CLEC7A/LILRA2/FPR1/CR1/KLRD1/FPR2/CLEC6A	15
BP	GO:0018108	peptidyl-tyrosine phosphorylation	17/218	375/18723	2.02395e-06	5.83547e-05	3.96496e-05	FCGR1A/SFRP2/ITGB2/LILRB4/CSF1R/FGR/TREM2/CLEC7A/CNTN1/SFRP1/MATK/IGF1/LEP/ADIPOQ/OSM/CLEC6A/IL6	17
BP	GO:0032642	regulation of chemokine production	9/218	98/18723	2.13975e-06	6.11187e-05	4.15276e-05	CD84/LILRB4/HAVCR2/CSF1R/TREM2/CLEC7A/ACKR1/ADIPOQ/IL6	9
BP	GO:0002579	positive regulation of antigen processing and presentation	4/218	9/18723	2.15218e-06	6.11187e-05	4.15276e-05	TREM2/SLC11A1/CCL21/CCL19	4
BP	GO:0018212	peptidyl-tyrosine modification	17/218	378/18723	2.2541e-06	6.35354e-05	4.31697e-05	FCGR1A/SFRP2/ITGB2/LILRB4/CSF1R/FGR/TREM2/CLEC7A/CNTN1/SFRP1/MATK/IGF1/LEP/ADIPOQ/OSM/CLEC6A/IL6	17
BP	GO:1903131	mononuclear cell differentiation	18/218	426/18723	2.71673e-06	7.57359e-05	5.14594e-05	MAFB/SLAMF8/FCGR2B/LILRB4/CSF1R/CD86/TREM2/LILRB2/DCSTAMP/SFRP1/TNFSF13B/CR1/LEP/HLA-DOA/CCR2/CCL19/PLA2G2D/IL6	18
BP	GO:0045765	regulation of angiogenesis	16/218	342/18723	2.72705e-06	7.57359e-05	5.14594e-05	GPNMB/ADAM12/SFRP2/CYP1B1/C3AR1/C3/ITGAX/CYBB/CCBE1/PTGIS/SFRP1/LEP/CCR2/CMA1/IL6/CXCL8	16
BP	GO:0032496	response to lipopolysaccharide	16/218	343/18723	2.83135e-06	7.75135e-05	5.26673e-05	HAVCR2/CD86/TREM2/MRC1/PDCD1LG2/SLC11A1/LILRB2/LILRA2/HAMP/FMO1/CXCL9/S100A8/CTSG/IL6/CXCL8/ACOD1	16
BP	GO:0007162	negative regulation of cell adhesion	15/218	303/18723	2.83211e-06	7.75135e-05	5.26673e-05	GPNMB/FCGR2B/CYP1B1/LAPTM5/LILRB4/HAVCR2/VSIG4/CD86/PDCD1LG2/LILRB2/CR1/CCL21/CLEC4G/ADIPOQ/PLA2G2D	15
BP	GO:0045089	positive regulation of innate immune response	10/218	131/18723	3.15169e-06	8.56399e-05	5.81888e-05	HAVCR2/MNDA/FCN1/CLEC7A/LILRA2/TLR8/GBP5/KLRD1/FPR2/CLEC6A	10
BP	GO:0070372	regulation of ERK1 and ERK2 cascade	15/218	309/18723	3.59924e-06	9.71023e-05	6.5977e-05	GPNMB/HAVCR2/CSF1R/TREM2/MARCO/APOE/CCL18/IGF1/CCL21/CCL8/CCL19/ADIPOQ/FPR2/CCL7/CCL13	15
BP	GO:0002886	regulation of myeloid leukocyte mediated immunity	7/218	56/18723	3.76491e-06	0.00010038	6.82041e-05	ITGAM/ITGB2/FCGR2B/CD84/C3/FGR/CCR2	7
BP	GO:0032635	interleukin-6 production	11/218	165/18723	3.80046e-06	0.00010038	6.82041e-05	CD84/LILRB4/HAVCR2/TREM2/LILRB2/CLEC7A/LILRA2/TLR8/LEP/MMP8/IL6	11
BP	GO:0032675	regulation of interleukin-6 production	11/218	165/18723	3.80046e-06	0.00010038	6.82041e-05	CD84/LILRB4/HAVCR2/TREM2/LILRB2/CLEC7A/LILRA2/TLR8/LEP/MMP8/IL6	11
BP	GO:0019882	antigen processing and presentation	9/218	106/18723	4.12043e-06	0.000108075	7.34327e-05	FCGR2B/TREM2/SLC11A1/LILRB2/HLA-DQA1/CCL21/HLA-DOA/CCL19/HLA-DQA2	9
BP	GO:0002706	regulation of lymphocyte mediated immunity	11/218	168/18723	4.52273e-06	0.000117002	7.94983e-05	FCGR2B/LILRB4/HAVCR2/C3/TREM2/CR1/KLRD1/LEP/CLEC4G/CCR2/IL6	11
BP	GO:0002833	positive regulation of response to biotic stimulus	11/218	168/18723	4.52273e-06	0.000117002	7.94983e-05	HAVCR2/MNDA/FCN1/CLEC7A/LILRA2/TLR8/GBP5/KLRD1/FPR2/CLEC6A/ACOD1	11
BP	GO:0002220	innate immune response activating cell surface receptor signaling pathway	5/218	22/18723	4.58014e-06	0.000117681	7.99597e-05	FCN1/CLEC7A/LILRA2/KLRD1/CLEC6A	5
BP	GO:1902105	regulation of leukocyte differentiation	14/218	279/18723	5.23815e-06	0.000133679	9.08294e-05	MAFB/SLAMF8/FCGR2B/LILRB4/CD86/TREM2/LILRB2/DCSTAMP/SFRP1/CR1/HLA-DOA/CCR2/CCL19/ADIPOQ	14
BP	GO:0002604	regulation of dendritic cell antigen processing and presentation	4/218	11/18723	5.53423e-06	0.000140287	9.53193e-05	FCGR2B/SLC11A1/CCL21/CCL19	4
BP	GO:1905954	positive regulation of lipid localization	9/218	110/18723	5.59689e-06	0.00014093	9.57559e-05	MSR1/C3/TREM2/SPP1/APOE/RETN/ADIPOQ/ABCA8/CIDEA	9
BP	GO:0002221	pattern recognition receptor signaling pathway	11/218	172/18723	5.67081e-06	0.000141845	9.6378e-05	COLEC12/HAVCR2/TREM2/FCN1/LILRA2/CLEC4E/TLR8/LILRA4/TREML4/ACOD1/BPIFB1	11
BP	GO:0002758	innate immune response-activating signal transduction	5/218	23/18723	5.79712e-06	0.000144051	9.78765e-05	FCN1/CLEC7A/LILRA2/KLRD1/CLEC6A	5
BP	GO:0150062	complement-mediated synapse pruning	3/218	4/18723	6.1747e-06	0.00015243	0.00010357	ITGAM/C3/TREM2	3
BP	GO:0071222	cellular response to lipopolysaccharide	12/218	209/18723	6.45568e-06	0.000157165	0.000106787	HAVCR2/CD86/MRC1/PDCD1LG2/LILRB2/LILRA2/HAMP/CXCL9/CTSG/IL6/CXCL8/ACOD1	12
BP	GO:0032609	interferon-gamma production	9/218	112/18723	6.49131e-06	0.000157165	0.000106787	LAPTM5/LILRB4/HAVCR2/PDCD1LG2/SLC11A1/CLEC7A/TLR8/CR1/CCR2	9
BP	GO:0032649	regulation of interferon-gamma production	9/218	112/18723	6.49131e-06	0.000157165	0.000106787	LAPTM5/LILRB4/HAVCR2/PDCD1LG2/SLC11A1/CLEC7A/TLR8/CR1/CCR2	9
BP	GO:0002922	positive regulation of humoral immune response	5/218	24/18723	7.25353e-06	0.0001745	0.000118566	FCGR2B/C3/TREM2/CR1/ACOD1	5
BP	GO:0032613	interleukin-10 production	7/218	62/18723	7.52545e-06	0.000177648	0.000120704	FCGR2B/LILRB4/TREM2/PDCD1LG2/CLEC7A/MMP8/IL6	7
BP	GO:0032653	regulation of interleukin-10 production	7/218	62/18723	7.52545e-06	0.000177648	0.000120704	FCGR2B/LILRB4/TREM2/PDCD1LG2/CLEC7A/MMP8/IL6	7
BP	GO:0032757	positive regulation of interleukin-8 production	7/218	62/18723	7.52545e-06	0.000177648	0.000120704	FCN1/CLEC7A/LILRA2/TLR8/LEP/ADIPOQ/IL6	7
BP	GO:0070371	ERK1 and ERK2 cascade	15/218	330/18723	7.96063e-06	0.000186753	0.000126891	GPNMB/HAVCR2/CSF1R/TREM2/MARCO/APOE/CCL18/IGF1/CCL21/CCL8/CCL19/ADIPOQ/FPR2/CCL7/CCL13	15
BP	GO:0022617	extracellular matrix disassembly	7/218	63/18723	8.38316e-06	0.000195452	0.000132801	MMP9/MMP13/CMA1/MMP8/CTSG/MMP1/IL6	7
BP	GO:0045766	positive regulation of angiogenesis	11/218	181/18723	9.22283e-06	0.000212406	0.000144321	ADAM12/SFRP2/CYP1B1/C3AR1/C3/ITGAX/CYBB/CCBE1/PTGIS/CMA1/CXCL8	11
BP	GO:1904018	positive regulation of vasculature development	11/218	181/18723	9.22283e-06	0.000212406	0.000144321	ADAM12/SFRP2/CYP1B1/C3AR1/C3/ITGAX/CYBB/CCBE1/PTGIS/CMA1/CXCL8	11
BP	GO:0048247	lymphocyte chemotaxis	7/218	64/18723	9.32044e-06	0.000213353	0.000144965	CCL18/CCL21/CCR2/CCL8/CCL19/CCL7/CCL13	7
BP	GO:0036230	granulocyte activation	6/218	43/18723	9.89619e-06	0.000225168	0.000152992	ITGAM/ITGB2/FCGR2B/LILRA2/CCR2/CXCL8	6
BP	GO:0046849	bone remodeling	8/218	90/18723	1.01507e-05	0.000229575	0.000155987	P2RX7/CSF1R/SPP1/DCSTAMP/SFRP1/HAMP/LEP/IL6	8
BP	GO:0002275	myeloid cell activation involved in immune response	8/218	91/18723	1.10188e-05	0.000247727	0.00016832	ITGAM/ITGB2/CD84/HAVCR2/FGR/TREM2/LILRA2/CCR2	8
BP	GO:0045124	regulation of bone resorption	6/218	44/18723	1.13482e-05	0.000253622	0.000172325	P2RX7/CSF1R/SPP1/DCSTAMP/HAMP/IL6	6
BP	GO:0050766	positive regulation of phagocytosis	7/218	66/18723	1.14568e-05	0.000254543	0.000172951	FCGR2B/C3/TREM2/SLC11A1/CLEC7A/SIRPB1/FPR2	7
BP	GO:0034144	negative regulation of toll-like receptor 4 signaling pathway	4/218	13/18723	1.17731e-05	0.00026004	0.000176686	TREM2/LILRA2/ACOD1/BPIFB1	4
BP	GO:0002224	toll-like receptor signaling pathway	9/218	121/18723	1.21939e-05	0.00026777	0.000181939	COLEC12/HAVCR2/TREM2/LILRA2/TLR8/LILRA4/TREML4/ACOD1/BPIFB1	9
BP	GO:0050920	regulation of chemotaxis	12/218	223/18723	1.24435e-05	0.000271672	0.00018459	SLAMF8/C3AR1/CSF1R/TREM2/CCL21/CCR2/CCL19/FPR2/CCL7/IL6/CXCL8/PRSS56	12
BP	GO:0002920	regulation of humoral immune response	6/218	45/18723	1.29677e-05	0.000281489	0.00019126	FCGR2B/C3/VSIG4/TREM2/CR1/ACOD1	6
BP	GO:0032703	negative regulation of interleukin-2 production	5/218	27/18723	1.33906e-05	0.000289006	0.000196368	LAPTM5/LILRB4/HAVCR2/VSIG4/CR1	5
BP	GO:0031640	killing of cells of other organism	7/218	68/18723	1.39835e-05	0.000300089	0.000203898	P2RX7/CLEC7A/TREM1/HAMP/CCL13/CTSG/S100A12	7
BP	GO:0043300	regulation of leukocyte degranulation	6/218	46/18723	1.4769e-05	0.000315156	0.000214136	ITGAM/ITGB2/FCGR2B/CD84/FGR/CCR2	6
BP	GO:0002434	immune complex clearance	3/218	5/18723	1.53039e-05	0.000324734	0.000220643	FCGR2B/CR1/CCR2	3
BP	GO:0042742	defense response to bacterium	15/218	350/18723	1.59797e-05	0.00033718	0.0002291	COLEC12/SLAMF8/HAVCR2/FGR/TREM2/SLC11A1/TREM1/HAMP/FPR2/GBP6/S100A8/CTSG/IL6/HP/S100A12	15
BP	GO:0010575	positive regulation of vascular endothelial growth factor production	5/218	28/18723	1.61478e-05	0.000338834	0.000230224	CYP1B1/C3AR1/C3/CCBE1/IL6	5
BP	GO:0001774	microglial cell activation	6/218	47/18723	1.67671e-05	0.000349885	0.000237733	ITGAM/ITGB2/TREM2/FPR2/MMP8/IL6	6
BP	GO:0050731	positive regulation of peptidyl-tyrosine phosphorylation	11/218	193/18723	1.68752e-05	0.000350207	0.000237951	FCGR1A/CSF1R/TREM2/CLEC7A/CNTN1/IGF1/LEP/ADIPOQ/OSM/CLEC6A/IL6	11
BP	GO:0010876	lipid localization	17/218	448/18723	2.09451e-05	0.000432293	0.000293725	MSR1/P2RX7/FABP4/C3/TREM2/ABCA6/SPP1/APOE/AQP9/APOC1/LEP/RETN/ADIPOQ/ABCA8/PLA2G2D/IL6/CIDEA	17
BP	GO:0002468	dendritic cell antigen processing and presentation	4/218	15/18723	2.20679e-05	0.000452992	0.000307789	FCGR2B/SLC11A1/CCL21/CCL19	4
BP	GO:0001503	ossification	16/218	408/18723	2.47632e-05	0.000505571	0.000343515	GPNMB/SFRP2/P2RX7/FGR/CLEC5A/SPP1/OMD/SRGN/SFRP1/RORB/MMP9/MMP13/IGF1/LEP/CHRDL2/IL6	16
BP	GO:1903706	regulation of hemopoiesis	15/218	367/18723	2.77499e-05	0.000563503	0.000382877	MAFB/SLAMF8/FCGR2B/LILRB4/CD86/TREM2/LILRB2/DCSTAMP/SFRP1/CR1/HLA-DOA/CCR2/CSF3R/CCL19/ADIPOQ	15
BP	GO:0032720	negative regulation of tumor necrosis factor production	7/218	76/18723	2.91479e-05	0.000585595	0.000397887	GPNMB/HAVCR2/TREM2/IGF1/ADIPOQ/LILRA4/CIDEA	7
BP	GO:2000379	positive regulation of reactive oxygen species metabolic process	7/218	76/18723	2.91479e-05	0.000585595	0.000397887	ITGAM/ITGB2/CLEC7A/LEP/FPR2/MMP8/ACOD1	7
BP	GO:0031214	biomineral tissue development	10/218	169/18723	2.97333e-05	0.000594195	0.000403731	GPNMB/FAM20A/P2RX7/FGR/SPP1/OMD/SRGN/MMP13/IGF1/LEP	10
BP	GO:0002218	activation of innate immune response	6/218	52/18723	3.02876e-05	0.000602086	0.000409093	MNDA/FCN1/CLEC7A/LILRA2/KLRD1/CLEC6A	6
BP	GO:0110148	biomineralization	10/218	171/18723	3.28844e-05	0.000650284	0.000441841	GPNMB/FAM20A/P2RX7/FGR/SPP1/OMD/SRGN/MMP13/IGF1/LEP	10
BP	GO:0002707	negative regulation of lymphocyte mediated immunity	6/218	53/18723	3.38251e-05	0.000665403	0.000452114	FCGR2B/LILRB4/HAVCR2/CR1/KLRD1/CLEC4G	6
BP	GO:0030098	lymphocyte differentiation	15/218	374/18723	3.44873e-05	0.000672426	0.000456886	MAFB/SLAMF8/FCGR2B/LILRB4/CD86/LILRB2/SFRP1/TNFSF13B/CR1/LEP/HLA-DOA/CCR2/CCL19/PLA2G2D/IL6	15
BP	GO:1903556	negative regulation of tumor necrosis factor superfamily cytokine production	7/218	78/18723	3.45382e-05	0.000672426	0.000456886	GPNMB/HAVCR2/TREM2/IGF1/ADIPOQ/LILRA4/CIDEA	7
BP	GO:0002824	positive regulation of adaptive immune response based on somatic recombination of immune receptors built from immunoglobulin superfamily domains	8/218	107/18723	3.60447e-05	0.000698159	0.00047437	C3/TREM2/SLC11A1/CLEC7A/TNFSF13B/CCR2/CLEC6A/IL6	8
BP	GO:0002823	negative regulation of adaptive immune response based on somatic recombination of immune receptors built from immunoglobulin superfamily domains	6/218	54/18723	3.76867e-05	0.000722552	0.000490944	FCGR2B/LILRB4/HAVCR2/CR1/KLRD1/CLEC4G	6
BP	GO:0006968	cellular defense response	6/218	54/18723	3.76867e-05	0.000722552	0.000490944	CLEC5A/MNDA/LILRB2/CCR2/CXCL9/KIR3DL2	6
BP	GO:0048771	tissue remodeling	10/218	175/18723	4.00514e-05	0.000764011	0.000519114	GPNMB/P2RX7/CSF1R/SPP1/DCSTAMP/SFRP1/HAMP/LEP/CCR2/IL6	10
BP	GO:0002446	neutrophil mediated immunity	5/218	34/18723	4.3193e-05	0.000811641	0.000551477	ITGAM/ITGB2/TREM1/CTSG/IL6	5
BP	GO:0002495	antigen processing and presentation of peptide antigen via MHC class II	5/218	34/18723	4.3193e-05	0.000811641	0.000551477	FCGR2B/TREM2/HLA-DQA1/HLA-DOA/HLA-DQA2	5
BP	GO:0050869	negative regulation of B cell activation	5/218	34/18723	4.3193e-05	0.000811641	0.000551477	FCGR2B/LAPTM5/MNDA/SFRP1/CR1	5
BP	GO:0050729	positive regulation of inflammatory response	9/218	142/18723	4.36776e-05	0.000816684	0.000554903	FABP4/C3/TREM2/CCR2/OSM/MMP8/S100A8/IL6/S100A12	9
BP	GO:1904645	response to amyloid-beta	6/218	56/18723	4.64695e-05	0.000864608	0.000587465	FCGR2B/TREM2/MMP9/MMP13/IGF1/FPR2	6
BP	GO:0006957	complement activation, alternative pathway	4/218	18/18723	4.81315e-05	0.000886793	0.000602539	C3/VSIG4/CR1/C7	4
BP	GO:0046851	negative regulation of bone remodeling	4/218	18/18723	4.81315e-05	0.000886793	0.000602539	P2RX7/SFRP1/HAMP/IL6	4
BP	GO:0002821	positive regulation of adaptive immune response	8/218	112/18723	5.0034e-05	0.000917372	0.000623316	C3/TREM2/SLC11A1/CLEC7A/TNFSF13B/CCR2/CLEC6A/IL6	8
BP	GO:0010883	regulation of lipid storage	6/218	57/18723	5.14365e-05	0.00093853	0.000637693	MSR1/C3/TREM2/LEP/IL6/CIDEA	6
BP	GO:0002606	positive regulation of dendritic cell antigen processing and presentation	3/218	7/18723	5.2646e-05	0.000951406	0.000646441	SLC11A1/CCL21/CCL19	3
BP	GO:0045917	positive regulation of complement activation	3/218	7/18723	5.2646e-05	0.000951406	0.000646441	C3/TREM2/CR1	3
BP	GO:0030198	extracellular matrix organization	13/218	301/18723	5.47383e-05	0.000984507	0.000668932	CCDC80/SFRP2/CYP1B1/TLL1/MMP9/MMP13/CMA1/MMP8/ANGPTL7/HAS1/CTSG/MMP1/IL6	13
BP	GO:0043062	extracellular structure organization	13/218	302/18723	5.66212e-05	0.00101229	0.000687813	CCDC80/SFRP2/CYP1B1/TLL1/MMP9/MMP13/CMA1/MMP8/ANGPTL7/HAS1/CTSG/MMP1/IL6	13
BP	GO:0010574	regulation of vascular endothelial growth factor production	6/218	58/18723	5.68193e-05	0.00101229	0.000687813	CYP1B1/C3AR1/C3/CCBE1/CCR2/IL6	6
BP	GO:0002504	antigen processing and presentation of peptide or polysaccharide antigen via MHC class II	5/218	36/18723	5.74226e-05	0.00101348	0.000688619	FCGR2B/TREM2/HLA-DQA1/HLA-DOA/HLA-DQA2	5
BP	GO:0042119	neutrophil activation	5/218	36/18723	5.74226e-05	0.00101348	0.000688619	ITGAM/ITGB2/FCGR2B/LILRA2/CXCL8	5
BP	GO:0072503	cellular divalent inorganic cation homeostasis	17/218	486/18723	5.80409e-05	0.00101963	0.000692797	P2RX7/C3AR1/FPR3/SLC11A1/APOE/FPR1/CCL21/CCR2/CCL8/CCL19/ADCYAP1R1/CXCL9/FPR2/CCL7/S100A8/CCL13/PROK2	17
BP	GO:0048245	eosinophil chemotaxis	4/218	19/18723	6.04117e-05	0.00104918	0.000712878	CCL21/CCL8/CCL7/CCL13	4
BP	GO:0061760	antifungal innate immune response	4/218	19/18723	6.04117e-05	0.00104918	0.000712878	CLEC7A/CLEC4E/CLEC4D/CLEC6A	4
BP	GO:0045229	external encapsulating structure organization	13/218	304/18723	6.05566e-05	0.00104918	0.000712878	CCDC80/SFRP2/CYP1B1/TLL1/MMP9/MMP13/CMA1/MMP8/ANGPTL7/HAS1/CTSG/MMP1/IL6	13
BP	GO:0002820	negative regulation of adaptive immune response	6/218	59/18723	6.2643e-05	0.00108038	0.000734072	FCGR2B/LILRB4/HAVCR2/CR1/KLRD1/CLEC4G	6
BP	GO:0045730	respiratory burst	5/218	37/18723	6.57699e-05	0.00112915	0.00076721	SLAMF8/TREM2/CYBB/SLC11A1/CLEC7A	5
BP	GO:0019915	lipid storage	7/218	87/18723	6.99285e-05	0.00119511	0.000812031	MSR1/C3/TREM2/APOE/LEP/IL6/CIDEA	7
BP	GO:0032930	positive regulation of superoxide anion generation	4/218	20/18723	7.48275e-05	0.00126737	0.000861126	ITGAM/ITGB2/CLEC7A/FPR2	4
BP	GO:0034104	negative regulation of tissue remodeling	4/218	20/18723	7.48275e-05	0.00126737	0.000861126	P2RX7/SFRP1/HAMP/IL6	4
BP	GO:0030282	bone mineralization	8/218	119/18723	7.69837e-05	0.00129807	0.000881984	GPNMB/P2RX7/FGR/OMD/SRGN/MMP13/IGF1/LEP	8
BP	GO:0045444	fat cell differentiation	11/218	229/18723	8.05751e-05	0.00135259	0.000919028	MAFB/SFRP2/FABP4/SFRP1/GDF6/LEP/RETN/ADIPOQ/LGALS12/IL6/PTPRQ	11
BP	GO:0010573	vascular endothelial growth factor production	6/218	62/18723	8.30245e-05	0.00138143	0.000938622	CYP1B1/C3AR1/C3/CCBE1/CCR2/IL6	6
BP	GO:0048002	antigen processing and presentation of peptide antigen	6/218	62/18723	8.30245e-05	0.00138143	0.000938622	FCGR2B/TREM2/SLC11A1/HLA-DQA1/HLA-DOA/HLA-DQA2	6
BP	GO:0032872	regulation of stress-activated MAPK cascade	10/218	192/18723	8.73284e-05	0.00144666	0.000982948	SFRP2/FCGR2B/TREM2/CLEC7A/SFRP1/GDF6/CCL21/LEP/CCL19/MMP8	10
BP	GO:0030449	regulation of complement activation	4/218	21/18723	9.15933e-05	0.00150412	0.00102199	C3/VSIG4/TREM2/CR1	4
BP	GO:0097062	dendritic spine maintenance	4/218	21/18723	9.15933e-05	0.00150412	0.00102199	FCGR2B/TREM2/APOE/ZNF804A	4
BP	GO:2000377	regulation of reactive oxygen species metabolic process	9/218	157/18723	9.51728e-05	0.00155614	0.00105733	ITGAM/ITGB2/CYP1B1/CLEC7A/LEP/FPR2/MMP8/HP/ACOD1	9
BP	GO:0034122	negative regulation of toll-like receptor signaling pathway	5/218	40/18723	9.65068e-05	0.0015644	0.00106295	TREM2/LILRA2/LILRA4/ACOD1/BPIFB1	5
BP	GO:0150077	regulation of neuroinflammatory response	5/218	40/18723	9.65068e-05	0.0015644	0.00106295	TREM2/MMP9/IGF1/MMP8/IL6	5
BP	GO:0070302	regulation of stress-activated protein kinase signaling cascade	10/218	195/18723	9.93113e-05	0.00160299	0.00108916	SFRP2/FCGR2B/TREM2/CLEC7A/SFRP1/GDF6/CCL21/LEP/CCL19/MMP8	10
BP	GO:0016042	lipid catabolic process	13/218	320/18723	0.000101568	0.00163244	0.00110918	CYP1B1/HSD11B1/SPP1/APOE/APOC1/LEP/ADIPOQ/PLA2G2D/HCAR2/LGALS12/LIPN/CIDEA/PLCXD3	13
BP	GO:0055074	calcium ion homeostasis	16/218	460/18723	0.000102593	0.0016389	0.00111357	FAM20A/P2RX7/C3AR1/FPR3/APOE/FPR1/CCL21/CCR2/CCL8/CCL19/ADCYAP1R1/CXCL9/FPR2/CCL7/CCL13/PROK2	16
BP	GO:0001909	leukocyte mediated cytotoxicity	8/218	124/18723	0.000102838	0.0016389	0.00111357	ITGAM/FCGR2B/HAVCR2/TREM1/KLRD1/LEP/CTSG/KIR3DL1	8
BP	GO:0032755	positive regulation of interleukin-6 production	7/218	93/18723	0.000106891	0.00169633	0.00115259	LILRB2/CLEC7A/LILRA2/TLR8/LEP/MMP8/IL6	7
BP	GO:0045453	bone resorption	6/218	65/18723	0.000108367	0.00171257	0.00116362	P2RX7/CSF1R/SPP1/DCSTAMP/HAMP/IL6	6
BP	GO:1902622	regulation of neutrophil migration	5/218	41/18723	0.000108877	0.00171345	0.00116422	SLAMF8/C3AR1/CCL21/CCL19/CXCL8	5
BP	GO:0032693	negative regulation of interleukin-10 production	4/218	22/18723	0.00011093	0.00173851	0.00118125	FCGR2B/LILRB4/PDCD1LG2/MMP8	4
BP	GO:0006911	phagocytosis, engulfment	8/218	127/18723	0.000121536	0.00189513	0.00128766	ITGAM/FCGR1A/ITGB2/MSR1/FCGR2B/C3/TREM2/MARCO	8
BP	GO:0002532	production of molecular mediator involved in inflammatory response	7/218	95/18723	0.000122257	0.00189513	0.00128766	SLAMF8/LILRB4/TREM2/CLEC7A/GBP5/LEP/IL6	7
BP	GO:0032689	negative regulation of interferon-gamma production	5/218	42/18723	0.000122428	0.00189513	0.00128766	LAPTM5/LILRB4/HAVCR2/PDCD1LG2/CR1	5
BP	GO:0002578	negative regulation of antigen processing and presentation	3/218	9/18723	0.000124188	0.00191453	0.00130084	FCGR2B/LILRB2/HLA-DOA	3
BP	GO:0072677	eosinophil migration	4/218	23/18723	0.000133063	0.00202272	0.00137435	CCL21/CCL8/CCL7/CCL13	4
BP	GO:0001879	detection of yeast	2/218	2/18723	0.000134955	0.00202272	0.00137435	CLEC7A/CLEC6A	2
BP	GO:0001970	positive regulation of activation of membrane attack complex	2/218	2/18723	0.000134955	0.00202272	0.00137435	C3/CR1	2
BP	GO:0140105	interleukin-10-mediated signaling pathway	2/218	2/18723	0.000134955	0.00202272	0.00137435	LILRB4/LILRB2	2
BP	GO:1904093	negative regulation of autophagic cell death	2/218	2/18723	0.000134955	0.00202272	0.00137435	LAPTM5/TREM2	2
BP	GO:2000040	regulation of planar cell polarity pathway involved in axis elongation	2/218	2/18723	0.000134955	0.00202272	0.00137435	SFRP2/SFRP1	2
BP	GO:2000041	negative regulation of planar cell polarity pathway involved in axis elongation	2/218	2/18723	0.000134955	0.00202272	0.00137435	SFRP2/SFRP1	2
BP	GO:0002861	regulation of inflammatory response to antigenic stimulus	5/218	43/18723	0.000137235	0.00204876	0.00139205	FCGR2B/C3/FGR/TREM2/PLA2G2D	5
BP	GO:0019216	regulation of lipid metabolic process	13/218	331/18723	0.000142097	0.00211299	0.00143569	C3/FGR/TREM2/APOE/APOC1/CCL21/LEP/CCL19/ADIPOQ/FPR2/HCAR2/LGALS12/CIDEA	13
BP	GO:1901224	positive regulation of NIK/NF-kappaB signaling	6/218	69/18723	0.000151318	0.00224128	0.00152286	LAPTM5/HAVCR2/CD86/TREM2/CCL19/MMP8	6
BP	GO:0042554	superoxide anion generation	5/218	44/18723	0.000153374	0.00225406	0.00153154	ITGAM/ITGB2/CYBB/CLEC7A/FPR2	5
BP	GO:0150076	neuroinflammatory response	5/218	44/18723	0.000153374	0.00225406	0.00153154	TREM2/MMP9/IGF1/MMP8/IL6	5
BP	GO:0044403	biological process involved in symbiotic interaction	12/218	290/18723	0.00015821	0.00229189	0.00155725	CD86/MRC1/CLEC5A/FCN1/APOE/TREM1/SIGLEC1/CR1/CLEC4G/CCL8/CTSG/CXCL8	12
BP	GO:0032928	regulation of superoxide anion generation	4/218	24/18723	0.000158225	0.00229189	0.00155725	ITGAM/ITGB2/CLEC7A/FPR2	4
BP	GO:0090023	positive regulation of neutrophil chemotaxis	4/218	24/18723	0.000158225	0.00229189	0.00155725	C3AR1/CCL21/CCL19/CXCL8	4
BP	GO:0031341	regulation of cell killing	7/218	99/18723	0.000158375	0.00229189	0.00155725	ITGAM/P2RX7/FCGR2B/HAVCR2/CLEC7A/KLRD1/LEP	7
BP	GO:0002887	negative regulation of myeloid leukocyte mediated immunity	3/218	10/18723	0.000175888	0.00253561	0.00172284	FCGR2B/CD84/CCR2	3
BP	GO:0032722	positive regulation of chemokine production	6/218	71/18723	0.000177325	0.00253696	0.00172376	CD84/HAVCR2/CSF1R/CLEC7A/ADIPOQ/IL6	6
BP	GO:0045824	negative regulation of innate immune response	6/218	71/18723	0.000177325	0.00253696	0.00172376	SLAMF8/HAVCR2/VSIG4/CR1/KLRD1/ACOD1	6
BP	GO:0032677	regulation of interleukin-8 production	7/218	102/18723	0.00019077	0.00271023	0.00184149	FCN1/CLEC7A/LILRA2/TLR8/LEP/ADIPOQ/IL6	7
BP	GO:0002534	cytokine production involved in inflammatory response	6/218	72/18723	0.000191589	0.00271023	0.00184149	LILRB4/TREM2/CLEC7A/GBP5/LEP/IL6	6
BP	GO:1900015	regulation of cytokine production involved in inflammatory response	6/218	72/18723	0.000191589	0.00271023	0.00184149	LILRB4/TREM2/CLEC7A/GBP5/LEP/IL6	6
BP	GO:0099024	plasma membrane invagination	8/218	136/18723	0.000195184	0.00275079	0.00186905	ITGAM/FCGR1A/ITGB2/MSR1/FCGR2B/C3/TREM2/MARCO	8
BP	GO:0032637	interleukin-8 production	7/218	103/18723	0.000202686	0.00284589	0.00193366	FCN1/CLEC7A/LILRA2/TLR8/LEP/ADIPOQ/IL6	7
BP	GO:0043299	leukocyte degranulation	6/218	73/18723	0.000206742	0.00288961	0.00196337	ITGAM/ITGB2/FCGR2B/CD84/FGR/CCR2	6
BP	GO:0045619	regulation of lymphocyte differentiation	9/218	174/18723	0.00020733	0.00288961	0.00196337	SLAMF8/LILRB4/CD86/LILRB2/SFRP1/CR1/HLA-DOA/CCR2/CCL19	9
BP	GO:0097028	dendritic cell differentiation	5/218	47/18723	0.000210588	0.00292423	0.00198689	FCGR2B/TREM2/LILRB2/DCSTAMP/CCL19	5
BP	GO:0002407	dendritic cell chemotaxis	4/218	26/18723	0.000218586	0.00300218	0.00203986	SLAMF8/CCL21/CCR2/CCL19	4
BP	GO:0002710	negative regulation of T cell mediated immunity	4/218	26/18723	0.000218586	0.00300218	0.00203986	FCGR2B/LILRB4/KLRD1/CLEC4G	4
BP	GO:0010875	positive regulation of cholesterol efflux	4/218	26/18723	0.000218586	0.00300218	0.00203986	TREM2/APOE/ADIPOQ/ABCA8	4
BP	GO:0030217	T cell differentiation	11/218	257/18723	0.000221875	0.00303631	0.00206305	MAFB/LILRB4/CD86/LILRB2/CR1/LEP/HLA-DOA/CCR2/CCL19/PLA2G2D/IL6	11
BP	GO:0002673	regulation of acute inflammatory response	5/218	48/18723	0.000232868	0.00317524	0.00215745	FCGR2B/C3/OSM/PLA2G2D/IL6	5
BP	GO:0098883	synapse pruning	3/218	11/18723	0.000239771	0.00324737	0.00220646	ITGAM/C3/TREM2	3
BP	GO:0034121	regulation of toll-like receptor signaling pathway	6/218	75/18723	0.000239877	0.00324737	0.00220646	TREM2/LILRA2/LILRA4/TREML4/ACOD1/BPIFB1	6
BP	GO:0006869	lipid transport	14/218	398/18723	0.000248498	0.00335206	0.00227758	MSR1/P2RX7/FABP4/TREM2/ABCA6/SPP1/APOE/AQP9/APOC1/LEP/RETN/ADIPOQ/ABCA8/PLA2G2D	14
BP	GO:0002825	regulation of T-helper 1 type immune response	4/218	27/18723	0.000254272	0.00338793	0.00230196	HAVCR2/SLC11A1/CCR2/CCL19	4
BP	GO:0034143	regulation of toll-like receptor 4 signaling pathway	4/218	27/18723	0.000254272	0.00338793	0.00230196	TREM2/LILRA2/ACOD1/BPIFB1	4
BP	GO:0071624	positive regulation of granulocyte chemotaxis	4/218	27/18723	0.000254272	0.00338793	0.00230196	C3AR1/CCL21/CCL19/CXCL8	4
BP	GO:0006874	cellular calcium ion homeostasis	15/218	448/18723	0.000254745	0.00338793	0.00230196	P2RX7/C3AR1/FPR3/APOE/FPR1/CCL21/CCR2/CCL8/CCL19/ADCYAP1R1/CXCL9/FPR2/CCL7/CCL13/PROK2	15
BP	GO:0002832	negative regulation of response to biotic stimulus	7/218	108/18723	0.00027161	0.00359955	0.00244574	SLAMF8/HAVCR2/VSIG4/LILRA2/CR1/KLRD1/ACOD1	7
BP	GO:0002440	production of molecular mediator of immune response	12/218	308/18723	0.000275271	0.00363531	0.00247004	FCGR2B/LAPTM5/LILRB4/CD86/CLEC7A/TREM1/HLA-DQA1/CR1/HLA-DOA/CCR2/HLA-DQA2/IL6	12
BP	GO:0010324	membrane invagination	8/218	144/18723	0.000288265	0.00379365	0.00257763	ITGAM/FCGR1A/ITGB2/MSR1/FCGR2B/C3/TREM2/MARCO	8
BP	GO:0002507	tolerance induction	4/218	28/18723	0.000293959	0.00384181	0.00261035	LILRB4/HAVCR2/LILRB2/ACOD1	4
BP	GO:1902624	positive regulation of neutrophil migration	4/218	28/18723	0.000293959	0.00384181	0.00261035	C3AR1/CCL21/CCL19/CXCL8	4
BP	GO:0032371	regulation of sterol transport	6/218	78/18723	0.000297264	0.00385831	0.00262156	TREM2/APOE/APOC1/LEP/ADIPOQ/ABCA8	6
BP	GO:0032374	regulation of cholesterol transport	6/218	78/18723	0.000297264	0.00385831	0.00262156	TREM2/APOE/APOC1/LEP/ADIPOQ/ABCA8	6
BP	GO:0019932	second-messenger-mediated signaling	12/218	312/18723	0.000309479	0.00400309	0.00271994	P2RX7/TREM2/APOE/CLEC7A/PLEK/FPR1/IGF1/CCR2/GUCA1A/ADCYAP1R1/FPR2/CXCL8	12
BP	GO:0071622	regulation of granulocyte chemotaxis	5/218	51/18723	0.000310557	0.00400332	0.00272009	C3AR1/CSF1R/CCL21/CCL19/CXCL8	5
BP	GO:0034154	toll-like receptor 7 signaling pathway	3/218	12/18723	0.000316953	0.00403075	0.00273873	HAVCR2/LILRA4/TREML4	3
BP	GO:0043301	negative regulation of leukocyte degranulation	3/218	12/18723	0.000316953	0.00403075	0.00273873	FCGR2B/CD84/CCR2	3
BP	GO:1902563	regulation of neutrophil activation	3/218	12/18723	0.000316953	0.00403075	0.00273873	ITGAM/ITGB2/FCGR2B	3
BP	GO:1902950	regulation of dendritic spine maintenance	3/218	12/18723	0.000316953	0.00403075	0.00273873	FCGR2B/APOE/ZNF804A	3
BP	GO:1903531	negative regulation of secretion by cell	8/218	147/18723	0.00033138	0.00420008	0.00285378	FCGR2B/CD84/APOE/SFRP1/LEP/CCR2/ADIPOQ/OSM	8
BP	GO:0043277	apoptotic cell clearance	5/218	52/18723	0.000340373	0.00429962	0.00292142	C3/TREM2/MARCO/FCN1/CCR2	5
BP	GO:0032368	regulation of lipid transport	8/218	149/18723	0.000362942	0.00456943	0.00310474	TREM2/SPP1/APOE/APOC1/LEP/RETN/ADIPOQ/ABCA8	8
BP	GO:0034381	plasma lipoprotein particle clearance	5/218	53/18723	0.000372305	0.00467174	0.00317426	MSR1/TREM2/APOE/APOC1/ADIPOQ	5
BP	GO:0019886	antigen processing and presentation of exogenous peptide antigen via MHC class II	4/218	30/18723	0.00038635	0.00471246	0.00320192	FCGR2B/HLA-DQA1/HLA-DOA/HLA-DQA2	4
BP	GO:0043032	positive regulation of macrophage activation	4/218	30/18723	0.00038635	0.00471246	0.00320192	HAVCR2/TREM2/HAMP/MMP8	4
BP	GO:0044409	entry into host	8/218	151/18723	0.00039691	0.00471246	0.00320192	CD86/MRC1/CLEC5A/FCN1/SIGLEC1/CR1/CLEC4G/CXCL8	8
BP	GO:0071675	regulation of mononuclear cell migration	7/218	115/18723	0.000398546	0.00471246	0.00320192	SLAMF8/C3AR1/CSF1R/CCL21/CCR2/FPR2/CCL7	7
BP	GO:0001794	type IIa hypersensitivity	2/218	3/18723	0.00040175	0.00471246	0.00320192	FCGR2B/C3	2
BP	GO:0001796	regulation of type IIa hypersensitivity	2/218	3/18723	0.00040175	0.00471246	0.00320192	FCGR2B/C3	2
BP	GO:0001905	activation of membrane attack complex	2/218	3/18723	0.00040175	0.00471246	0.00320192	C3/CR1	2
BP	GO:0001969	regulation of activation of membrane attack complex	2/218	3/18723	0.00040175	0.00471246	0.00320192	C3/CR1	2
BP	GO:0002436	immune complex clearance by monocytes and macrophages	2/218	3/18723	0.00040175	0.00471246	0.00320192	FCGR2B/CCR2	2
BP	GO:0002445	type II hypersensitivity	2/218	3/18723	0.00040175	0.00471246	0.00320192	FCGR2B/C3	2
BP	GO:0002892	regulation of type II hypersensitivity	2/218	3/18723	0.00040175	0.00471246	0.00320192	FCGR2B/C3	2
BP	GO:0016046	detection of fungus	2/218	3/18723	0.00040175	0.00471246	0.00320192	CLEC7A/CLEC6A	2
BP	GO:0045957	negative regulation of complement activation, alternative pathway	2/218	3/18723	0.00040175	0.00471246	0.00320192	VSIG4/CR1	2
BP	GO:0090244	Wnt signaling pathway involved in somitogenesis	2/218	3/18723	0.00040175	0.00471246	0.00320192	SFRP2/SFRP1	2
BP	GO:0090264	regulation of immune complex clearance by monocytes and macrophages	2/218	3/18723	0.00040175	0.00471246	0.00320192	FCGR2B/CCR2	2
BP	GO:0097026	dendritic cell dendrite assembly	2/218	3/18723	0.00040175	0.00471246	0.00320192	CCL21/CCL19	2
BP	GO:0150064	vertebrate eye-specific patterning	2/218	3/18723	0.00040175	0.00471246	0.00320192	ITGAM/C3	2
BP	GO:2000361	regulation of prostaglandin-E synthase activity	2/218	3/18723	0.00040175	0.00471246	0.00320192	ITGAM/ITGB2	2
BP	GO:2000363	positive regulation of prostaglandin-E synthase activity	2/218	3/18723	0.00040175	0.00471246	0.00320192	ITGAM/ITGB2	2
BP	GO:2000524	negative regulation of T cell costimulation	2/218	3/18723	0.00040175	0.00471246	0.00320192	LILRB4/LILRB2	2
BP	GO:2000547	regulation of dendritic cell dendrite assembly	2/218	3/18723	0.00040175	0.00471246	0.00320192	CCL21/CCL19	2
BP	GO:0036005	response to macrophage colony-stimulating factor	3/218	13/18723	0.000408507	0.00476214	0.00323567	CSF1R/TREM2/DCSTAMP	3
BP	GO:0036006	cellular response to macrophage colony-stimulating factor stimulus	3/218	13/18723	0.000408507	0.00476214	0.00323567	CSF1R/TREM2/DCSTAMP	3
BP	GO:0045066	regulatory T cell differentiation	4/218	31/18723	0.000439568	0.00509755	0.00346357	LILRB4/LILRB2/CR1/PLA2G2D	4
BP	GO:0030301	cholesterol transport	7/218	117/18723	0.000442397	0.00509755	0.00346357	MSR1/TREM2/APOE/APOC1/LEP/ADIPOQ/ABCA8	7
BP	GO:0072676	lymphocyte migration	7/218	117/18723	0.000442397	0.00509755	0.00346357	CCL18/CCL21/CCR2/CCL8/CCL19/CCL7/CCL13	7
BP	GO:1905517	macrophage migration	5/218	55/18723	0.000442905	0.00509755	0.00346357	SLAMF8/C3AR1/CSF1R/TREM2/CCR2	5
BP	GO:0032370	positive regulation of lipid transport	6/218	84/18723	0.000444028	0.00509755	0.00346357	TREM2/SPP1/APOE/RETN/ADIPOQ/ABCA8	6
BP	GO:0051235	maintenance of location	12/218	327/18723	0.000471739	0.00539927	0.00366858	MSR1/C3/TREM2/APOE/SRGN/CCL21/LEP/CCL19/CXCL9/S100A8/IL6/CIDEA	12
BP	GO:0002709	regulation of T cell mediated immunity	6/218	85/18723	0.000473176	0.00539936	0.00366864	FCGR2B/LILRB4/KLRD1/CLEC4G/CCR2/IL6	6
BP	GO:0090022	regulation of neutrophil chemotaxis	4/218	32/18723	0.000497812	0.00566336	0.00384802	C3AR1/CCL21/CCL19/CXCL8	4
BP	GO:0051403	stress-activated MAPK cascade	10/218	239/18723	0.000510137	0.00576882	0.00391967	SFRP2/FCGR2B/TREM2/CLEC7A/SFRP1/GDF6/CCL21/LEP/CCL19/MMP8	10
BP	GO:0072593	reactive oxygen species metabolic process	10/218	239/18723	0.000510137	0.00576882	0.00391967	ITGAM/ITGB2/CYP1B1/CYBB/CLEC7A/LEP/FPR2/MMP8/HP/ACOD1	10
BP	GO:0001771	immunological synapse formation	3/218	14/18723	0.000515464	0.00577717	0.00392535	HAVCR2/CCL21/CCL19	3
BP	GO:0002864	regulation of acute inflammatory response to antigenic stimulus	3/218	14/18723	0.000515464	0.00577717	0.00392535	FCGR2B/C3/PLA2G2D	3
BP	GO:0071481	cellular response to X-ray	3/218	14/18723	0.000515464	0.00577717	0.00392535	SFRP2/SFRP1/HAMP	3
BP	GO:0061756	leukocyte adhesion to vascular endothelial cell	5/218	57/18723	0.000523149	0.00584596	0.00397209	ITGB2/CCL21/LEP/CCR2/IL6	5
BP	GO:0002335	mature B cell differentiation	4/218	33/18723	0.000561346	0.00621761	0.00422461	SLAMF8/FCGR2B/CR1/IL6	4
BP	GO:0036336	dendritic cell migration	4/218	33/18723	0.000561346	0.00621761	0.00422461	SLAMF8/CCL21/CCR2/CCL19	4
BP	GO:0043552	positive regulation of phosphatidylinositol 3-kinase activity	4/218	33/18723	0.000561346	0.00621761	0.00422461	FGR/CCL21/CCL19/FPR2	4
BP	GO:0019730	antimicrobial humoral response	7/218	122/18723	0.000569025	0.00628423	0.00426988	SLC11A1/CXCL9/CCL13/CTSG/CXCL8/S100A12/ACOD1	7
BP	GO:0031098	stress-activated protein kinase signaling cascade	10/218	247/18723	0.00065851	0.00725129	0.00492695	SFRP2/FCGR2B/TREM2/CLEC7A/SFRP1/GDF6/CCL21/LEP/CCL19/MMP8	10
BP	GO:0002700	regulation of production of molecular mediator of immune response	8/218	164/18723	0.000686193	0.00753416	0.00511915	FCGR2B/LAPTM5/LILRB4/CD86/CLEC7A/CR1/CCR2/IL6	8
BP	GO:0032874	positive regulation of stress-activated MAPK cascade	7/218	126/18723	0.000689773	0.00755151	0.00513094	FCGR2B/CLEC7A/GDF6/CCL21/LEP/CCL19/MMP8	7
BP	GO:0043954	cellular component maintenance	5/218	61/18723	0.000715865	0.00781452	0.00530964	FCGR2B/CSF1R/TREM2/APOE/ZNF804A	5
BP	GO:0016064	immunoglobulin mediated immune response	9/218	207/18723	0.000736779	0.00801964	0.00544902	FCGR2B/C3/TREM2/TLR8/HLA-DQA1/CR1/C7/HLA-DOA/HLA-DQA2	9
BP	GO:0070304	positive regulation of stress-activated protein kinase signaling cascade	7/218	128/18723	0.000757316	0.00818343	0.0055603	FCGR2B/CLEC7A/GDF6/CCL21/LEP/CCL19/MMP8	7
BP	GO:0002573	myeloid leukocyte differentiation	9/218	208/18723	0.000762474	0.00818343	0.0055603	MAFB/LILRB4/CSF1R/TREM2/DCSTAMP/SFRP1/MMP9/CCL19/ADIPOQ	9
BP	GO:0032615	interleukin-12 production	5/218	62/18723	0.000771378	0.00818343	0.0055603	LAPTM5/CLEC7A/TLR8/LEP/CCL19	5
BP	GO:0032655	regulation of interleukin-12 production	5/218	62/18723	0.000771378	0.00818343	0.0055603	LAPTM5/CLEC7A/TLR8/LEP/CCL19	5
BP	GO:0002399	MHC class II protein complex assembly	3/218	16/18723	0.000779503	0.00818343	0.0055603	HLA-DQA1/HLA-DOA/HLA-DQA2	3
BP	GO:0002503	peptide antigen assembly with MHC class II protein complex	3/218	16/18723	0.000779503	0.00818343	0.0055603	HLA-DQA1/HLA-DOA/HLA-DQA2	3
BP	GO:0002921	negative regulation of humoral immune response	3/218	16/18723	0.000779503	0.00818343	0.0055603	FCGR2B/VSIG4/CR1	3
BP	GO:0045779	negative regulation of bone resorption	3/218	16/18723	0.000779503	0.00818343	0.0055603	P2RX7/HAMP/IL6	3
BP	GO:0071639	positive regulation of monocyte chemotactic protein-1 production	3/218	16/18723	0.000779503	0.00818343	0.0055603	CD84/CLEC7A/ADIPOQ	3
BP	GO:0090322	regulation of superoxide metabolic process	4/218	36/18723	0.000786328	0.00818343	0.0055603	ITGAM/ITGB2/CLEC7A/FPR2	4
BP	GO:0097305	response to alcohol	10/218	253/18723	0.000791794	0.00818343	0.0055603	CYBB/SFRP1/CCL21/HAMP/LEP/CCL19/ADCYAP1R1/ADIPOQ/CCL7/S100A8	10
BP	GO:0002408	myeloid dendritic cell chemotaxis	2/218	4/18723	0.000797326	0.00818343	0.0055603	CCL21/CCL19	2
BP	GO:0002586	regulation of antigen processing and presentation of peptide antigen via MHC class II	2/218	4/18723	0.000797326	0.00818343	0.0055603	TREM2/HLA-DOA	2
BP	GO:0002774	Fc receptor mediated inhibitory signaling pathway	2/218	4/18723	0.000797326	0.00818343	0.0055603	LILRB4/LILRB2	2
BP	GO:0043315	positive regulation of neutrophil degranulation	2/218	4/18723	0.000797326	0.00818343	0.0055603	ITGAM/ITGB2	2
BP	GO:0045914	negative regulation of catecholamine metabolic process	2/218	4/18723	0.000797326	0.00818343	0.0055603	ITGAM/ITGB2	2
BP	GO:0045963	negative regulation of dopamine metabolic process	2/218	4/18723	0.000797326	0.00818343	0.0055603	ITGAM/ITGB2	2
BP	GO:1902565	positive regulation of neutrophil activation	2/218	4/18723	0.000797326	0.00818343	0.0055603	ITGAM/ITGB2	2
BP	GO:1902952	positive regulation of dendritic spine maintenance	2/218	4/18723	0.000797326	0.00818343	0.0055603	APOE/ZNF804A	2
BP	GO:1904092	regulation of autophagic cell death	2/218	4/18723	0.000797326	0.00818343	0.0055603	LAPTM5/TREM2	2
BP	GO:1904956	regulation of midbrain dopaminergic neuron differentiation	2/218	4/18723	0.000797326	0.00818343	0.0055603	SFRP2/SFRP1	2
BP	GO:0030316	osteoclast differentiation	6/218	94/18723	0.000807897	0.00826945	0.00561875	MAFB/LILRB4/CSF1R/TREM2/DCSTAMP/SFRP1	6
BP	GO:0019724	B cell mediated immunity	9/218	210/18723	0.000816057	0.00833039	0.00566016	FCGR2B/C3/TREM2/TLR8/HLA-DQA1/CR1/C7/HLA-DOA/HLA-DQA2	9
BP	GO:0015918	sterol transport	7/218	130/18723	0.000829988	0.00844977	0.00574127	MSR1/TREM2/APOE/APOC1/LEP/ADIPOQ/ABCA8	7
BP	GO:0007259	receptor signaling pathway via JAK-STAT	8/218	170/18723	0.000867505	0.00880797	0.00598465	CYP1B1/CSF1R/IGF1/HAMP/LEP/CCR2/OSM/IL6	8
BP	GO:0090218	positive regulation of lipid kinase activity	4/218	37/18723	0.000873668	0.00884677	0.00601101	FGR/CCL21/CCL19/FPR2	4
BP	GO:0051048	negative regulation of secretion	8/218	171/18723	0.000901149	0.00910064	0.00618351	FCGR2B/CD84/APOE/SFRP1/LEP/CCR2/ADIPOQ/OSM	8
BP	GO:0001780	neutrophil homeostasis	3/218	17/18723	0.000938444	0.00942687	0.00640517	CCR2/HCAR2/IL6	3
BP	GO:0045591	positive regulation of regulatory T cell differentiation	3/218	17/18723	0.000938444	0.00942687	0.00640517	LILRB4/LILRB2/CR1	3
BP	GO:0002478	antigen processing and presentation of exogenous peptide antigen	4/218	38/18723	0.000967626	0.00964307	0.00655207	FCGR2B/HLA-DQA1/HLA-DOA/HLA-DQA2	4
BP	GO:0032373	positive regulation of sterol transport	4/218	38/18723	0.000967626	0.00964307	0.00655207	TREM2/APOE/ADIPOQ/ABCA8	4
BP	GO:0032376	positive regulation of cholesterol transport	4/218	38/18723	0.000967626	0.00964307	0.00655207	TREM2/APOE/ADIPOQ/ABCA8	4
BP	GO:0002705	positive regulation of leukocyte mediated immunity	7/218	134/18723	0.00099181	0.00985807	0.00669815	ITGAM/ITGB2/C3/TREM2/CLEC7A/KLRD1/IL6	7
BP	GO:0002367	cytokine production involved in immune response	6/218	98/18723	0.0010051	0.00996394	0.00677009	LAPTM5/LILRB4/CLEC7A/TREM1/CCR2/IL6	6
BP	GO:0052126	movement in host environment	8/218	175/18723	0.00104635	0.0103457	0.00702949	CD86/MRC1/CLEC5A/FCN1/SIGLEC1/CR1/CLEC4G/CXCL8	8
BP	GO:0034764	positive regulation of transmembrane transport	9/218	219/18723	0.0010965	0.0107304	0.00729086	P2RX7/C3/TREM2/IGF1/CCR2/ADIPOQ/CXCL9/KCNA1/KCNE1	9
BP	GO:0071805	potassium ion transmembrane transport	9/218	219/18723	0.0010965	0.0107304	0.00729086	SLC1A3/KCND2/TREM2/KCNJ15/KCNA1/KCNE1/KCNK2/KCNQ5/NETO1	9
BP	GO:0002223	stimulatory C-type lectin receptor signaling pathway	3/218	18/18723	0.00111651	0.0107304	0.00729086	CLEC7A/KLRD1/CLEC6A	3
BP	GO:0002283	neutrophil activation involved in immune response	3/218	18/18723	0.00111651	0.0107304	0.00729086	ITGAM/ITGB2/LILRA2	3
BP	GO:0002501	peptide antigen assembly with MHC protein complex	3/218	18/18723	0.00111651	0.0107304	0.00729086	HLA-DQA1/HLA-DOA/HLA-DQA2	3
BP	GO:0002643	regulation of tolerance induction	3/218	18/18723	0.00111651	0.0107304	0.00729086	LILRB4/HAVCR2/LILRB2	3
BP	GO:0002923	regulation of humoral immune response mediated by circulating immunoglobulin	3/218	18/18723	0.00111651	0.0107304	0.00729086	FCGR2B/TREM2/CR1	3
BP	GO:0009404	toxin metabolic process	3/218	18/18723	0.00111651	0.0107304	0.00729086	CYP1B1/FMO2/FMO1	3
BP	GO:0150078	positive regulation of neuroinflammatory response	3/218	18/18723	0.00111651	0.0107304	0.00729086	TREM2/MMP8/IL6	3
BP	GO:1990840	response to lectin	3/218	18/18723	0.00111651	0.0107304	0.00729086	CLEC7A/KLRD1/CLEC6A	3
BP	GO:1990858	cellular response to lectin	3/218	18/18723	0.00111651	0.0107304	0.00729086	CLEC7A/KLRD1/CLEC6A	3
BP	GO:0071466	cellular response to xenobiotic stimulus	8/218	177/18723	0.00112566	0.0107909	0.00733195	SLAMF8/CYP1B1/FMO2/FMO1/APOBEC3A/ADIPOQ/S100A12/GLYAT	8
BP	GO:0045471	response to ethanol	7/218	137/18723	0.00112871	0.0107927	0.00733322	CYBB/HAMP/LEP/ADCYAP1R1/ADIPOQ/CCL7/S100A8	7
BP	GO:0042531	positive regulation of tyrosine phosphorylation of STAT protein	5/218	68/18723	0.00117455	0.0111927	0.007605	CSF1R/IGF1/LEP/OSM/IL6	5
BP	GO:1904994	regulation of leukocyte adhesion to vascular endothelial cell	4/218	40/18723	0.00117647	0.0111927	0.007605	ITGB2/CCL21/CCR2/IL6	4
BP	GO:0033674	positive regulation of kinase activity	14/218	467/18723	0.00119509	0.0113414	0.007706	FAM20A/FCGR1A/CSF1R/FGR/CD86/TREM2/SLC11A1/IGF1/CCL21/LEP/CCL19/ADIPOQ/FPR2/S100A12	14
BP	GO:0045598	regulation of fat cell differentiation	7/218	139/18723	0.00122792	0.0116237	0.0078978	SFRP2/SFRP1/LEP/ADIPOQ/LGALS12/IL6/PTPRQ	7
BP	GO:1902106	negative regulation of leukocyte differentiation	6/218	102/18723	0.00123736	0.0116838	0.00793864	MAFB/FCGR2B/LILRB4/SFRP1/CR1/ADIPOQ	6
BP	GO:0033344	cholesterol efflux	5/218	69/18723	0.00125449	0.0117745	0.00800032	TREM2/APOE/APOC1/ADIPOQ/ABCA8	5
BP	GO:0019058	viral life cycle	11/218	317/18723	0.00127036	0.0117745	0.00800032	CD86/MRC1/CLEC5A/FCN1/APOE/SIGLEC1/CR1/CLEC4G/CCL8/APOBEC3A/CXCL8	11
BP	GO:0032735	positive regulation of interleukin-12 production	4/218	41/18723	0.00129188	0.0117745	0.00800032	LAPTM5/CLEC7A/LEP/CCL19	4
BP	GO:1905521	regulation of macrophage migration	4/218	41/18723	0.00129188	0.0117745	0.00800032	SLAMF8/C3AR1/CSF1R/TREM2	4
BP	GO:0097696	receptor signaling pathway via STAT	8/218	181/18723	0.00129866	0.0117745	0.00800032	CYP1B1/CSF1R/IGF1/HAMP/LEP/CCR2/OSM/IL6	8
BP	GO:0002396	MHC protein complex assembly	3/218	19/18723	0.00131452	0.0117745	0.00800032	HLA-DQA1/HLA-DOA/HLA-DQA2	3
BP	GO:0002888	positive regulation of myeloid leukocyte mediated immunity	3/218	19/18723	0.00131452	0.0117745	0.00800032	ITGAM/ITGB2/C3	3
BP	GO:0140131	positive regulation of lymphocyte chemotaxis	3/218	19/18723	0.00131452	0.0117745	0.00800032	CCL21/CCR2/CCL7	3
BP	GO:1903978	regulation of microglial cell activation	3/218	19/18723	0.00131452	0.0117745	0.00800032	TREM2/MMP8/IL6	3
BP	GO:0002580	regulation of antigen processing and presentation of peptide or polysaccharide antigen via MHC class II	2/218	5/18723	0.00131867	0.0117745	0.00800032	TREM2/HLA-DOA	2
BP	GO:0003402	planar cell polarity pathway involved in axis elongation	2/218	5/18723	0.00131867	0.0117745	0.00800032	SFRP2/SFRP1	2
BP	GO:0030451	regulation of complement activation, alternative pathway	2/218	5/18723	0.00131867	0.0117745	0.00800032	VSIG4/CR1	2
BP	GO:0030885	regulation of myeloid dendritic cell activation	2/218	5/18723	0.00131867	0.0117745	0.00800032	HAVCR2/CLEC4D	2
BP	GO:0034239	regulation of macrophage fusion	2/218	5/18723	0.00131867	0.0117745	0.00800032	TREM2/DCSTAMP	2
BP	GO:0034241	positive regulation of macrophage fusion	2/218	5/18723	0.00131867	0.0117745	0.00800032	TREM2/DCSTAMP	2
BP	GO:0045578	negative regulation of B cell differentiation	2/218	5/18723	0.00131867	0.0117745	0.00800032	SFRP1/CR1	2
BP	GO:0070995	NADPH oxidation	2/218	5/18723	0.00131867	0.0117745	0.00800032	FMO2/FMO1	2
BP	GO:0071611	granulocyte colony-stimulating factor production	2/218	5/18723	0.00131867	0.0117745	0.00800032	HAVCR2/LILRA2	2
BP	GO:0071655	regulation of granulocyte colony-stimulating factor production	2/218	5/18723	0.00131867	0.0117745	0.00800032	HAVCR2/LILRA2	2
BP	GO:0110088	hippocampal neuron apoptotic process	2/218	5/18723	0.00131867	0.0117745	0.00800032	ITGAM/TREM2	2
BP	GO:0110089	regulation of hippocampal neuron apoptotic process	2/218	5/18723	0.00131867	0.0117745	0.00800032	ITGAM/TREM2	2
BP	GO:1990051	activation of protein kinase C activity	2/218	5/18723	0.00131867	0.0117745	0.00800032	CD86/LEP	2
BP	GO:2000523	regulation of T cell costimulation	2/218	5/18723	0.00131867	0.0117745	0.00800032	LILRB4/LILRB2	2
BP	GO:0007204	positive regulation of cytosolic calcium ion concentration	11/218	319/18723	0.00133574	0.0118988	0.00808473	P2RX7/C3AR1/FPR3/FPR1/CCL21/CCR2/CCL19/ADCYAP1R1/CXCL9/FPR2/PROK2	11
BP	GO:0030574	collagen catabolic process	4/218	42/18723	0.00141498	0.012575	0.00854421	MMP9/MMP13/MMP8/MMP1	4
BP	GO:0062207	regulation of pattern recognition receptor signaling pathway	6/218	105/18723	0.00143692	0.01274	0.00865634	TREM2/LILRA2/LILRA4/TREML4/ACOD1/BPIFB1	6
BP	GO:0043270	positive regulation of ion transport	10/218	275/18723	0.001484	0.0131266	0.00891901	P2RX7/TREM2/LILRA2/CNTN1/LEP/CCR2/ADCYAP1R1/CXCL9/KCNA1/KCNE1	10
BP	GO:0046718	viral entry into host cell	7/218	144/18723	0.00150595	0.0132821	0.00902466	CD86/MRC1/CLEC5A/FCN1/SIGLEC1/CR1/CLEC4G	7
BP	GO:1903707	negative regulation of hemopoiesis	6/218	106/18723	0.00150861	0.0132821	0.00902466	MAFB/FCGR2B/LILRB4/SFRP1/CR1/ADIPOQ	6
BP	GO:0032729	positive regulation of interferon-gamma production	5/218	72/18723	0.00151849	0.013338	0.00906259	HAVCR2/SLC11A1/CLEC7A/TLR8/CCR2	5
BP	GO:0014002	astrocyte development	4/218	43/18723	0.00154603	0.0134238	0.00912094	TREM2/FPR2/S100A8/IL6	4
BP	GO:0034142	toll-like receptor 4 signaling pathway	4/218	43/18723	0.00154603	0.0134238	0.00912094	TREM2/LILRA2/ACOD1/BPIFB1	4
BP	GO:0042088	T-helper 1 type immune response	4/218	43/18723	0.00154603	0.0134238	0.00912094	HAVCR2/SLC11A1/CCR2/CCL19	4
BP	GO:0045981	positive regulation of nucleotide metabolic process	4/218	43/18723	0.00154603	0.0134238	0.00912094	P2RX7/TREM2/IGF1/GUCA1A	4
BP	GO:1900544	positive regulation of purine nucleotide metabolic process	4/218	43/18723	0.00154603	0.0134238	0.00912094	P2RX7/TREM2/IGF1/GUCA1A	4
BP	GO:0045580	regulation of T cell differentiation	7/218	146/18723	0.00163	0.0141204	0.00959424	LILRB4/CD86/LILRB2/CR1/HLA-DOA/CCR2/CCL19	7
BP	GO:0002437	inflammatory response to antigenic stimulus	5/218	74/18723	0.00171581	0.014796	0.0100532	FCGR2B/C3/FGR/TREM2/PLA2G2D	5
BP	GO:0006801	superoxide metabolic process	5/218	74/18723	0.00171581	0.014796	0.0100532	ITGAM/ITGB2/CYBB/CLEC7A/FPR2	5
BP	GO:0002456	T cell mediated immunity	6/218	109/18723	0.0017401	0.0149712	0.0101723	FCGR2B/LILRB4/KLRD1/CLEC4G/CCR2/IL6	6
BP	GO:0071605	monocyte chemotactic protein-1 production	3/218	21/18723	0.00177358	0.0151557	0.0102976	CD84/CLEC7A/ADIPOQ	3
BP	GO:0071637	regulation of monocyte chemotactic protein-1 production	3/218	21/18723	0.00177358	0.0151557	0.0102976	CD84/CLEC7A/ADIPOQ	3
BP	GO:0150146	cell junction disassembly	3/218	21/18723	0.00177358	0.0151557	0.0102976	ITGAM/C3/TREM2	3
BP	GO:0048259	regulation of receptor-mediated endocytosis	6/218	110/18723	0.00182295	0.0155424	0.0105604	C3/APOC1/CCL21/CCL19/RSPO1/ADIPOQ	6
BP	GO:0045834	positive regulation of lipid metabolic process	7/218	149/18723	0.00183081	0.0155582	0.0105712	FGR/APOE/APOC1/CCL21/CCL19/ADIPOQ/FPR2	7
BP	GO:1904646	cellular response to amyloid-beta	4/218	45/18723	0.00183304	0.0155582	0.0105712	FCGR2B/TREM2/IGF1/FPR2	4
BP	GO:0002583	regulation of antigen processing and presentation of peptide antigen	2/218	6/18723	0.00196284	0.0163296	0.0110953	TREM2/HLA-DOA	2
BP	GO:0006030	chitin metabolic process	2/218	6/18723	0.00196284	0.0163296	0.0110953	CHI3L2/CHIT1	2
BP	GO:0006032	chitin catabolic process	2/218	6/18723	0.00196284	0.0163296	0.0110953	CHI3L2/CHIT1	2
BP	GO:0032687	negative regulation of interferon-alpha production	2/218	6/18723	0.00196284	0.0163296	0.0110953	HAVCR2/LILRA4	2
BP	GO:0034238	macrophage fusion	2/218	6/18723	0.00196284	0.0163296	0.0110953	TREM2/DCSTAMP	2
BP	GO:0034382	chylomicron remnant clearance	2/218	6/18723	0.00196284	0.0163296	0.0110953	APOE/APOC1	2
BP	GO:0060028	convergent extension involved in axis elongation	2/218	6/18723	0.00196284	0.0163296	0.0110953	SFRP2/SFRP1	2
BP	GO:0071830	triglyceride-rich lipoprotein particle clearance	2/218	6/18723	0.00196284	0.0163296	0.0110953	APOE/APOC1	2
BP	GO:2000051	negative regulation of non-canonical Wnt signaling pathway	2/218	6/18723	0.00196284	0.0163296	0.0110953	SFRP2/SFRP1	2
BP	GO:1901222	regulation of NIK/NF-kappaB signaling	6/218	112/18723	0.0019976	0.0165823	0.011267	LAPTM5/HAVCR2/CD86/TREM2/CCL19/MMP8	6
BP	GO:0006813	potassium ion transport	9/218	241/18723	0.00211819	0.0175447	0.0119209	SLC1A3/KCND2/TREM2/KCNJ15/KCNA1/KCNE1/KCNK2/KCNQ5/NETO1	9
BP	GO:0022411	cellular component disassembly	13/218	443/18723	0.00214228	0.0177055	0.0120301	ITGAM/C3/TREM2/PLEK/MMP9/MMP13/CMA1/MMP8/CTSG/MMP1/IL6/SPTA1/CIDEA	13
BP	GO:0019884	antigen processing and presentation of exogenous antigen	4/218	47/18723	0.00215501	0.0177718	0.0120752	FCGR2B/HLA-DQA1/HLA-DOA/HLA-DQA2	4
BP	GO:0002286	T cell activation involved in immune response	6/218	114/18723	0.00218461	0.0179767	0.0122144	FCGR2B/HAVCR2/CD86/SLC11A1/CCL19/IL6	6
BP	GO:0050864	regulation of B cell activation	8/218	198/18723	0.00228385	0.0187524	0.0127415	SLAMF8/FCGR2B/LAPTM5/MNDA/SFRP1/TNFSF13B/CR1/IL6	8
BP	GO:0014068	positive regulation of phosphatidylinositol 3-kinase signaling	5/218	79/18723	0.00229082	0.0187689	0.0127527	FGR/TREM2/IGF1/LEP/OSM	5
BP	GO:0010888	negative regulation of lipid storage	3/218	23/18723	0.00232156	0.0188166	0.0127851	TREM2/LEP/IL6	3
BP	GO:0034695	response to prostaglandin E	3/218	23/18723	0.00232156	0.0188166	0.0127851	SFRP1/CCL21/CCL19	3
BP	GO:0060143	positive regulation of syncytium formation by plasma membrane fusion	3/218	23/18723	0.00232156	0.0188166	0.0127851	TREM2/DCSTAMP/CXCL9	3
BP	GO:0061050	regulation of cell growth involved in cardiac muscle cell development	3/218	23/18723	0.00232156	0.0188166	0.0127851	PI16/IGF1/HAMP	3
BP	GO:1903306	negative regulation of regulated secretory pathway	3/218	23/18723	0.00232156	0.0188166	0.0127851	FCGR2B/CD84/CCR2	3
BP	GO:1902107	positive regulation of leukocyte differentiation	7/218	157/18723	0.00246085	0.0198603	0.0134943	LILRB4/CD86/TREM2/LILRB2/DCSTAMP/CR1/CCL19	7
BP	GO:1903708	positive regulation of hemopoiesis	7/218	157/18723	0.00246085	0.0198603	0.0134943	LILRB4/CD86/TREM2/LILRB2/DCSTAMP/CR1/CCL19	7
BP	GO:0002762	negative regulation of myeloid leukocyte differentiation	4/218	49/18723	0.002514	0.0202029	0.0137271	MAFB/LILRB4/SFRP1/ADIPOQ	4
BP	GO:0006953	acute-phase response	4/218	49/18723	0.002514	0.0202029	0.0137271	CD163/HAMP/IL6/HP	4
BP	GO:0019722	calcium-mediated signaling	8/218	202/18723	0.00258425	0.0207234	0.0140807	P2RX7/TREM2/CLEC7A/PLEK/IGF1/CCR2/FPR2/CXCL8	8
BP	GO:0001911	negative regulation of leukocyte mediated cytotoxicity	3/218	24/18723	0.0026306	0.0209616	0.0142425	FCGR2B/HAVCR2/KLRD1	3
BP	GO:0002438	acute inflammatory response to antigenic stimulus	3/218	24/18723	0.0026306	0.0209616	0.0142425	FCGR2B/C3/PLA2G2D	3
BP	GO:0043302	positive regulation of leukocyte degranulation	3/218	24/18723	0.0026306	0.0209616	0.0142425	ITGAM/ITGB2/FGR	3
BP	GO:0051701	biological process involved in interaction with host	8/218	203/18723	0.00266398	0.0211057	0.0143404	CD86/MRC1/CLEC5A/FCN1/SIGLEC1/CR1/CLEC4G/CXCL8	8
BP	GO:0001910	regulation of leukocyte mediated cytotoxicity	5/218	82/18723	0.00269672	0.0211057	0.0143404	ITGAM/FCGR2B/HAVCR2/KLRD1/LEP	5
BP	GO:0038093	Fc receptor signaling pathway	4/218	50/18723	0.00270802	0.0211057	0.0143404	FCGR2B/FGR/FCGR1B/LILRA4	4
BP	GO:0001878	response to yeast	2/218	7/18723	0.00272692	0.0211057	0.0143404	CLEC7A/CLEC6A	2
BP	GO:0034136	negative regulation of toll-like receptor 2 signaling pathway	2/218	7/18723	0.00272692	0.0211057	0.0143404	TREM2/ACOD1	2
BP	GO:0034155	regulation of toll-like receptor 7 signaling pathway	2/218	7/18723	0.00272692	0.0211057	0.0143404	LILRA4/TREML4	2
BP	GO:0034447	very-low-density lipoprotein particle clearance	2/218	7/18723	0.00272692	0.0211057	0.0143404	APOE/APOC1	2
BP	GO:0036301	macrophage colony-stimulating factor production	2/218	7/18723	0.00272692	0.0211057	0.0143404	HAVCR2/LILRA2	2
BP	GO:0038145	macrophage colony-stimulating factor signaling pathway	2/218	7/18723	0.00272692	0.0211057	0.0143404	CSF1R/TREM2	2
BP	GO:0043313	regulation of neutrophil degranulation	2/218	7/18723	0.00272692	0.0211057	0.0143404	ITGAM/ITGB2	2
BP	GO:1900223	positive regulation of amyloid-beta clearance	2/218	7/18723	0.00272692	0.0211057	0.0143404	TREM2/APOE	2
BP	GO:1901256	regulation of macrophage colony-stimulating factor production	2/218	7/18723	0.00272692	0.0211057	0.0143404	HAVCR2/LILRA2	2
BP	GO:2000646	positive regulation of receptor catabolic process	2/218	7/18723	0.00272692	0.0211057	0.0143404	LAPTM5/APOE	2
BP	GO:2000669	negative regulation of dendritic cell apoptotic process	2/218	7/18723	0.00272692	0.0211057	0.0143404	CCL21/CCL19	2
BP	GO:0002761	regulation of myeloid leukocyte differentiation	6/218	120/18723	0.00282537	0.0218229	0.0148278	MAFB/LILRB4/TREM2/DCSTAMP/SFRP1/ADIPOQ	6
BP	GO:0050886	endocrine process	5/218	83/18723	0.0028429	0.0219135	0.0148893	LEP/RETN/CMA1/HCAR2/CTSG	5
BP	GO:0010874	regulation of cholesterol efflux	4/218	51/18723	0.00291206	0.0224009	0.0152205	TREM2/APOE/ADIPOQ/ABCA8	4
BP	GO:0051480	regulation of cytosolic calcium ion concentration	11/218	353/18723	0.00294167	0.0224128	0.0152286	P2RX7/C3AR1/FPR3/FPR1/CCL21/CCR2/CCL19/ADCYAP1R1/CXCL9/FPR2/PROK2	11
BP	GO:0010560	positive regulation of glycoprotein biosynthetic process	3/218	25/18723	0.00296387	0.0224128	0.0152286	IGF1/CCL21/CCL19	3
BP	GO:0042832	defense response to protozoan	3/218	25/18723	0.00296387	0.0224128	0.0152286	SLC11A1/CLEC7A/GBP6	3
BP	GO:0048143	astrocyte activation	3/218	25/18723	0.00296387	0.0224128	0.0152286	TREM2/FPR2/IL6	3
BP	GO:0050995	negative regulation of lipid catabolic process	3/218	25/18723	0.00296387	0.0224128	0.0152286	APOC1/HCAR2/CIDEA	3
BP	GO:0098581	detection of external biotic stimulus	3/218	25/18723	0.00296387	0.0224128	0.0152286	TREM2/CLEC7A/CLEC6A	3
BP	GO:1901623	regulation of lymphocyte chemotaxis	3/218	25/18723	0.00296387	0.0224128	0.0152286	CCL21/CCR2/CCL7	3
BP	GO:1904996	positive regulation of leukocyte adhesion to vascular endothelial cell	3/218	25/18723	0.00296387	0.0224128	0.0152286	ITGB2/CCR2/IL6	3
BP	GO:0010959	regulation of metal ion transport	12/218	406/18723	0.00296701	0.0224128	0.0152286	P2RX7/CD84/TREM2/LILRB2/LILRA2/CNTN1/HAMP/ADCYAP1R1/CXCL9/KCNA1/KCNE1/NETO1	12
BP	GO:0009410	response to xenobiotic stimulus	13/218	462/18723	0.00307386	0.0231736	0.0157455	SLC1A3/SLAMF8/SFRP2/CYP1B1/CYBB/FMO2/SFRP1/FMO1/ADCYAP1R1/APOBEC3A/ADIPOQ/S100A12/GLYAT	13
BP	GO:0042509	regulation of tyrosine phosphorylation of STAT protein	5/218	85/18723	0.00315232	0.0236706	0.0160832	CSF1R/IGF1/LEP/OSM/IL6	5
BP	GO:0097006	regulation of plasma lipoprotein particle levels	5/218	85/18723	0.00315232	0.0236706	0.0160832	MSR1/TREM2/APOE/APOC1/ADIPOQ	5
BP	GO:0001562	response to protozoan	3/218	26/18723	0.00332195	0.0247476	0.0168149	SLC11A1/CLEC7A/GBP6	3
BP	GO:0006706	steroid catabolic process	3/218	26/18723	0.00332195	0.0247476	0.0168149	HSD11B1/SPP1/APOE	3
BP	GO:1900017	positive regulation of cytokine production involved in inflammatory response	3/218	26/18723	0.00332195	0.0247476	0.0168149	CLEC7A/GBP5/IL6	3
BP	GO:1905523	positive regulation of macrophage migration	3/218	26/18723	0.00332195	0.0247476	0.0168149	C3AR1/CSF1R/TREM2	3
BP	GO:0030100	regulation of endocytosis	8/218	211/18723	0.00337321	0.0250307	0.0170073	C3/TREM2/APOE/APOC1/CCL21/CCL19/RSPO1/ADIPOQ	8
BP	GO:0050807	regulation of synapse organization	8/218	211/18723	0.00337321	0.0250307	0.0170073	FCGR2B/TREM2/LILRB2/APOE/SRGN/SLITRK4/ZNF804A/SLITRK2	8
BP	GO:0001776	leukocyte homeostasis	5/218	87/18723	0.00348532	0.0258118	0.0175381	TNFSF13B/CCR2/HCAR2/IL6/SPTA1	5
BP	GO:0051047	positive regulation of secretion	10/218	310/18723	0.00353313	0.0260566	0.0177044	ITGAM/ITGB2/FGR/TREM2/SPP1/IGF1/LEP/RETN/S100A8/HCAR2	10
BP	GO:0051051	negative regulation of transport	13/218	470/18723	0.00355428	0.0260566	0.0177044	FCGR2B/CD84/LILRB2/APOE/SFRP1/MMP9/APOC1/HAMP/LEP/CCR2/ADIPOQ/OSM/KCNE1	13
BP	GO:0001781	neutrophil apoptotic process	2/218	8/18723	0.00360805	0.0260566	0.0177044	HCAR2/IL6	2
BP	GO:0002666	positive regulation of T cell tolerance induction	2/218	8/18723	0.00360805	0.0260566	0.0177044	LILRB4/LILRB2	2
BP	GO:0002767	immune response-inhibiting cell surface receptor signaling pathway	2/218	8/18723	0.00360805	0.0260566	0.0177044	LILRB4/LILRB2	2
BP	GO:0002883	regulation of hypersensitivity	2/218	8/18723	0.00360805	0.0260566	0.0177044	FCGR2B/C3	2
BP	GO:0009756	carbohydrate mediated signaling	2/218	8/18723	0.00360805	0.0260566	0.0177044	COLEC12/CLEC7A	2
BP	GO:0010911	regulation of isomerase activity	2/218	8/18723	0.00360805	0.0260566	0.0177044	ITGAM/ITGB2	2
BP	GO:0010912	positive regulation of isomerase activity	2/218	8/18723	0.00360805	0.0260566	0.0177044	ITGAM/ITGB2	2
BP	GO:0033034	positive regulation of myeloid cell apoptotic process	2/218	8/18723	0.00360805	0.0260566	0.0177044	ADIPOQ/HCAR2	2
BP	GO:0033239	negative regulation of cellular amine metabolic process	2/218	8/18723	0.00360805	0.0260566	0.0177044	ITGAM/ITGB2	2
BP	GO:0061888	regulation of astrocyte activation	2/218	8/18723	0.00360805	0.0260566	0.0177044	TREM2/IL6	2
BP	GO:2000427	positive regulation of apoptotic cell clearance	2/218	8/18723	0.00360805	0.0260566	0.0177044	C3/TREM2	2
BP	GO:0007260	tyrosine phosphorylation of STAT protein	5/218	88/18723	0.00366096	0.026338	0.0178956	CSF1R/IGF1/LEP/OSM/IL6	5
BP	GO:0050829	defense response to Gram-negative bacterium	5/218	88/18723	0.00366096	0.026338	0.0178956	TREM2/SLC11A1/TREM1/CTSG/IL6	5
BP	GO:0010758	regulation of macrophage chemotaxis	3/218	27/18723	0.00370541	0.0265566	0.0180441	SLAMF8/C3AR1/CSF1R	3
BP	GO:0060142	regulation of syncytium formation by plasma membrane fusion	3/218	27/18723	0.00370541	0.0265566	0.0180441	TREM2/DCSTAMP/CXCL9	3
BP	GO:0000768	syncytium formation by plasma membrane fusion	4/218	55/18723	0.00383335	0.0273697	0.0185966	ADAM12/TREM2/DCSTAMP/CXCL9	4
BP	GO:0140253	cell-cell fusion	4/218	55/18723	0.00383335	0.0273697	0.0185966	ADAM12/TREM2/DCSTAMP/CXCL9	4
BP	GO:0099175	regulation of postsynapse organization	5/218	90/18723	0.00403115	0.0287276	0.0195193	FCGR2B/LILRB2/APOE/SRGN/ZNF804A	5
BP	GO:0050803	regulation of synapse structure or activity	8/218	218/18723	0.00410694	0.0287806	0.0195553	FCGR2B/TREM2/LILRB2/APOE/SRGN/SLITRK4/ZNF804A/SLITRK2	8
BP	GO:0002313	mature B cell differentiation involved in immune response	3/218	28/18723	0.00411479	0.0287806	0.0195553	FCGR2B/CR1/IL6	3
BP	GO:0002675	positive regulation of acute inflammatory response	3/218	28/18723	0.00411479	0.0287806	0.0195553	C3/OSM/IL6	3
BP	GO:0010884	positive regulation of lipid storage	3/218	28/18723	0.00411479	0.0287806	0.0195553	MSR1/C3/CIDEA	3
BP	GO:0031342	negative regulation of cell killing	3/218	28/18723	0.00411479	0.0287806	0.0195553	FCGR2B/HAVCR2/KLRD1	3
BP	GO:0032607	interferon-alpha production	3/218	28/18723	0.00411479	0.0287806	0.0195553	HAVCR2/TLR8/LILRA4	3
BP	GO:0032647	regulation of interferon-alpha production	3/218	28/18723	0.00411479	0.0287806	0.0195553	HAVCR2/TLR8/LILRA4	3
BP	GO:0045589	regulation of regulatory T cell differentiation	3/218	28/18723	0.00411479	0.0287806	0.0195553	LILRB4/LILRB2/CR1	3
BP	GO:0045671	negative regulation of osteoclast differentiation	3/218	28/18723	0.00411479	0.0287806	0.0195553	MAFB/LILRB4/SFRP1	3
BP	GO:1903020	positive regulation of glycoprotein metabolic process	3/218	28/18723	0.00411479	0.0287806	0.0195553	IGF1/CCL21/CCL19	3
BP	GO:0006956	complement activation	6/218	130/18723	0.00419285	0.0292724	0.0198894	C3/VSIG4/TREM2/FCN1/CR1/C7	6
BP	GO:0045582	positive regulation of T cell differentiation	5/218	91/18723	0.00422594	0.029449	0.0200094	LILRB4/CD86/LILRB2/CR1/CCL19	5
BP	GO:0007584	response to nutrient	7/218	174/18723	0.00434377	0.0302144	0.0205294	SFRP2/CYBB/SPP1/SFRP1/HAMP/LEP/ADIPOQ	7
BP	GO:0006949	syncytium formation	4/218	57/18723	0.00436044	0.0302746	0.0205704	ADAM12/TREM2/DCSTAMP/CXCL9	4
BP	GO:0001773	myeloid dendritic cell activation	3/218	29/18723	0.00455058	0.0313283	0.0212863	HAVCR2/DCSTAMP/CLEC4D	3
BP	GO:0002862	negative regulation of inflammatory response to antigenic stimulus	3/218	29/18723	0.00455058	0.0313283	0.0212863	FCGR2B/FGR/TREM2	3
BP	GO:0033028	myeloid cell apoptotic process	3/218	29/18723	0.00455058	0.0313283	0.0212863	ADIPOQ/HCAR2/IL6	3
BP	GO:0090025	regulation of monocyte chemotaxis	3/218	29/18723	0.00455058	0.0313283	0.0212863	SLAMF8/CCR2/FPR2	3
BP	GO:0010873	positive regulation of cholesterol esterification	2/218	9/18723	0.00460344	0.0313283	0.0212863	APOE/APOC1	2
BP	GO:0030450	regulation of complement activation, classical pathway	2/218	9/18723	0.00460344	0.0313283	0.0212863	TREM2/CR1	2
BP	GO:0032815	negative regulation of natural killer cell activation	2/218	9/18723	0.00460344	0.0313283	0.0212863	HAVCR2/FGR	2
BP	GO:0035360	positive regulation of peroxisome proliferator activated receptor signaling pathway	2/218	9/18723	0.00460344	0.0313283	0.0212863	PTGIS/LEP	2
BP	GO:0060586	multicellular organismal iron ion homeostasis	2/218	9/18723	0.00460344	0.0313283	0.0212863	SLC11A1/HAMP	2
BP	GO:1901072	glucosamine-containing compound catabolic process	2/218	9/18723	0.00460344	0.0313283	0.0212863	CHI3L2/CHIT1	2
BP	GO:1903431	positive regulation of cell maturation	2/218	9/18723	0.00460344	0.0313283	0.0212863	CLEC7A/BNC1	2
BP	GO:0046328	regulation of JNK cascade	6/218	133/18723	0.00468498	0.0318258	0.0216243	SFRP2/FCGR2B/SFRP1/CCL21/CCL19/MMP8	6
BP	GO:0043407	negative regulation of MAP kinase activity	4/218	59/18723	0.00493434	0.0333997	0.0226937	SFRP2/APOE/SFRP1/ADIPOQ	4
BP	GO:0043551	regulation of phosphatidylinositol 3-kinase activity	4/218	59/18723	0.00493434	0.0333997	0.0226937	FGR/CCL21/CCL19/FPR2	4
BP	GO:0032480	negative regulation of type I interferon production	3/218	30/18723	0.00501327	0.0336924	0.0228926	HAVCR2/LILRA4/ACOD1	3
BP	GO:0034694	response to prostaglandin	3/218	30/18723	0.00501327	0.0336924	0.0228926	SFRP1/CCL21/CCL19	3
BP	GO:0045577	regulation of B cell differentiation	3/218	30/18723	0.00501327	0.0336924	0.0228926	SLAMF8/SFRP1/CR1	3
BP	GO:0050858	negative regulation of antigen receptor-mediated signaling pathway	3/218	30/18723	0.00501327	0.0336924	0.0228926	FCGR2B/LAPTM5/LILRB4	3
BP	GO:0034765	regulation of ion transmembrane transport	13/218	491/18723	0.00511133	0.0342904	0.0232989	P2RX7/KCND2/TREM2/CYBB/KCNJ15/MMP9/HAMP/CCR2/CXCL9/KCNA1/KCNE1/KCNQ5/NETO1	13
BP	GO:0043409	negative regulation of MAPK cascade	7/218	180/18723	0.00521798	0.0348846	0.0237027	SFRP2/P2RX7/LILRB4/TREM2/APOE/SFRP1/ADIPOQ	7
BP	GO:1903305	regulation of regulated secretory pathway	6/218	136/18723	0.00521838	0.0348846	0.0237027	ITGAM/ITGB2/FCGR2B/CD84/FGR/CCR2	6
BP	GO:0002712	regulation of B cell mediated immunity	4/218	60/18723	0.00523941	0.0349017	0.0237143	FCGR2B/C3/TREM2/CR1	4
BP	GO:0002889	regulation of immunoglobulin mediated immune response	4/218	60/18723	0.00523941	0.0349017	0.0237143	FCGR2B/C3/TREM2/CR1	4
BP	GO:0002718	regulation of cytokine production involved in immune response	5/218	96/18723	0.00530172	0.0352546	0.023954	LAPTM5/LILRB4/CLEC7A/CCR2/IL6	5
BP	GO:0001649	osteoblast differentiation	8/218	229/18723	0.00550179	0.0364667	0.0247776	GPNMB/SFRP2/CLEC5A/SPP1/SFRP1/RORB/IGF1/IL6	8
BP	GO:0002828	regulation of type 2 immune response	3/218	31/18723	0.00550331	0.0364667	0.0247776	CD86/CCR2/IL6	3
BP	GO:0043255	regulation of carbohydrate biosynthetic process	5/218	97/18723	0.00553808	0.0366287	0.0248877	PLEK/IGF1/LEP/ADCYAP1R1/ADIPOQ	5
BP	GO:0034113	heterotypic cell-cell adhesion	4/218	61/18723	0.00555685	0.0366287	0.0248877	ITGB2/ITGAX/LILRB2/ADIPOQ	4
BP	GO:0050994	regulation of lipid catabolic process	4/218	61/18723	0.00555685	0.0366287	0.0248877	APOC1/HCAR2/LGALS12/CIDEA	4
BP	GO:0001915	negative regulation of T cell mediated cytotoxicity	2/218	10/18723	0.00571033	0.0369314	0.0250933	FCGR2B/KLRD1	2
BP	GO:0002002	regulation of angiotensin levels in blood	2/218	10/18723	0.00571033	0.0369314	0.0250933	CMA1/CTSG	2
BP	GO:0002003	angiotensin maturation	2/218	10/18723	0.00571033	0.0369314	0.0250933	CMA1/CTSG	2
BP	GO:0002524	hypersensitivity	2/218	10/18723	0.00571033	0.0369314	0.0250933	FCGR2B/C3	2
BP	GO:0002765	immune response-inhibiting signal transduction	2/218	10/18723	0.00571033	0.0369314	0.0250933	LILRB4/LILRB2	2
BP	GO:0070091	glucagon secretion	2/218	10/18723	0.00571033	0.0369314	0.0250933	LEP/IL6	2
BP	GO:0070092	regulation of glucagon secretion	2/218	10/18723	0.00571033	0.0369314	0.0250933	LEP/IL6	2
BP	GO:0090179	planar cell polarity pathway involved in neural tube closure	2/218	10/18723	0.00571033	0.0369314	0.0250933	SFRP2/SFRP1	2
BP	GO:1903980	positive regulation of microglial cell activation	2/218	10/18723	0.00571033	0.0369314	0.0250933	TREM2/MMP8	2
BP	GO:1904338	regulation of dopaminergic neuron differentiation	2/218	10/18723	0.00571033	0.0369314	0.0250933	SFRP2/SFRP1	2
BP	GO:2000425	regulation of apoptotic cell clearance	2/218	10/18723	0.00571033	0.0369314	0.0250933	C3/TREM2	2
BP	GO:0045860	positive regulation of protein kinase activity	11/218	386/18723	0.00572587	0.0369686	0.0251186	FAM20A/FCGR1A/CSF1R/CD86/SLC11A1/IGF1/CCL21/LEP/CCL19/ADIPOQ/S100A12	11
BP	GO:0007249	I-kappaB kinase/NF-kappaB signaling	9/218	281/18723	0.00580339	0.0374052	0.0254153	LILRB4/TREM2/CLEC7A/TLR8/CCL21/CCL19/ADIPOQ/CLEC6A/S100A12	9
BP	GO:0042113	B cell activation	10/218	334/18723	0.00592716	0.0380638	0.0258628	SLAMF8/FCGR2B/LAPTM5/CD86/MNDA/SFRP1/TNFSF13B/CR1/IL6/FCRL1	10
BP	GO:0062012	regulation of small molecule metabolic process	10/218	334/18723	0.00592716	0.0380638	0.0258628	P2RX7/TREM2/APOE/PLEK/APOC1/IGF1/LEP/GUCA1A/ADCYAP1R1/ADIPOQ	10
BP	GO:1903532	positive regulation of secretion by cell	9/218	282/18723	0.00593582	0.0380638	0.0258628	ITGAM/ITGB2/FGR/TREM2/SPP1/IGF1/LEP/RETN/HCAR2	9
BP	GO:0006026	aminoglycan catabolic process	3/218	32/18723	0.00602112	0.0384802	0.0261457	LYVE1/CHI3L2/CHIT1	3
BP	GO:0050850	positive regulation of calcium-mediated signaling	3/218	32/18723	0.00602112	0.0384802	0.0261457	TREM2/CLEC7A/IGF1	3
BP	GO:0030183	B cell differentiation	6/218	141/18723	0.00620445	0.0395385	0.0268648	SLAMF8/FCGR2B/SFRP1/TNFSF13B/CR1/IL6	6
BP	GO:0015850	organic hydroxy compound transport	9/218	284/18723	0.00620766	0.0395385	0.0268648	MSR1/TREM2/SPP1/APOE/AQP9/APOC1/LEP/ADIPOQ/ABCA8	9
BP	GO:0045807	positive regulation of endocytosis	5/218	100/18723	0.00629172	0.0400064	0.0271827	C3/TREM2/APOE/CCL21/CCL19	5
BP	GO:0050830	defense response to Gram-positive bacterium	5/218	101/18723	0.00655817	0.0414562	0.0281678	HAVCR2/FGR/GBP6/CTSG/IL6	5
BP	GO:0010165	response to X-ray	3/218	33/18723	0.0065671	0.0414562	0.0281678	SFRP2/SFRP1/HAMP	3
BP	GO:0045920	negative regulation of exocytosis	3/218	33/18723	0.0065671	0.0414562	0.0281678	FCGR2B/CD84/CCR2	3
BP	GO:0050901	leukocyte tethering or rolling	3/218	33/18723	0.0065671	0.0414562	0.0281678	CCL21/LEP/CCR2	3
BP	GO:0045670	regulation of osteoclast differentiation	4/218	64/18723	0.00658557	0.0414562	0.0281678	MAFB/LILRB4/TREM2/SFRP1	4
BP	GO:0046888	negative regulation of hormone secretion	4/218	64/18723	0.00658557	0.0414562	0.0281678	SFRP1/LEP/ADIPOQ/OSM	4
BP	GO:0038061	NIK/NF-kappaB signaling	6/218	143/18723	0.00663454	0.0416257	0.0282829	LAPTM5/HAVCR2/CD86/TREM2/CCL19/MMP8	6
BP	GO:0062013	positive regulation of small molecule metabolic process	6/218	143/18723	0.00663454	0.0416257	0.0282829	P2RX7/TREM2/IGF1/GUCA1A/ADCYAP1R1/ADIPOQ	6
BP	GO:0002645	positive regulation of tolerance induction	2/218	11/18723	0.00692601	0.0426051	0.0289484	LILRB4/LILRB2	2
BP	GO:0002924	negative regulation of humoral immune response mediated by circulating immunoglobulin	2/218	11/18723	0.00692601	0.0426051	0.0289484	FCGR2B/CR1	2
BP	GO:0006002	fructose 6-phosphate metabolic process	2/218	11/18723	0.00692601	0.0426051	0.0289484	GFPT2/HK3	2
BP	GO:0043312	neutrophil degranulation	2/218	11/18723	0.00692601	0.0426051	0.0289484	ITGAM/ITGB2	2
BP	GO:0048102	autophagic cell death	2/218	11/18723	0.00692601	0.0426051	0.0289484	LAPTM5/TREM2	2
BP	GO:0070944	neutrophil-mediated killing of bacterium	2/218	11/18723	0.00692601	0.0426051	0.0289484	TREM1/CTSG	2
BP	GO:0071492	cellular response to UV-A	2/218	11/18723	0.00692601	0.0426051	0.0289484	MMP9/MMP1	2
BP	GO:0090178	regulation of establishment of planar polarity involved in neural tube closure	2/218	11/18723	0.00692601	0.0426051	0.0289484	SFRP2/SFRP1	2
BP	GO:0097048	dendritic cell apoptotic process	2/218	11/18723	0.00692601	0.0426051	0.0289484	CCL21/CCL19	2
BP	GO:1902510	regulation of apoptotic DNA fragmentation	2/218	11/18723	0.00692601	0.0426051	0.0289484	IL6/CIDEA	2
BP	GO:2000644	regulation of receptor catabolic process	2/218	11/18723	0.00692601	0.0426051	0.0289484	LAPTM5/APOE	2
BP	GO:2000668	regulation of dendritic cell apoptotic process	2/218	11/18723	0.00692601	0.0426051	0.0289484	CCL21/CCL19	2
BP	GO:0071677	positive regulation of mononuclear cell migration	4/218	65/18723	0.00695464	0.0426773	0.0289975	CCL21/CCR2/FPR2/CCL7	4
BP	GO:0051216	cartilage development	7/218	190/18723	0.00696034	0.0426773	0.0289975	SFRP2/EPYC/MMP13/GDF6/CYTL1/LEP/CHRDL2	7
BP	GO:0019233	sensory perception of pain	5/218	103/18723	0.00711464	0.0435527	0.0295922	P2RX7/KCND2/CCR2/KCNA1/PROK2	5
BP	GO:0032743	positive regulation of interleukin-2 production	3/218	34/18723	0.00714162	0.0435766	0.0296085	CD86/CLEC7A/CCR2	3
BP	GO:0055094	response to lipoprotein particle	3/218	34/18723	0.00714162	0.0435766	0.0296085	ITGB2/TREM2/APOE	3
BP	GO:1905953	negative regulation of lipid localization	4/218	66/18723	0.00733713	0.0446973	0.03037	TREM2/APOC1/LEP/IL6	4
BP	GO:0032963	collagen metabolic process	5/218	104/18723	0.00740488	0.044965	0.0305519	MMP9/MMP13/MMP8/MMP1/IL6	5
BP	GO:0045621	positive regulation of lymphocyte differentiation	5/218	104/18723	0.00740488	0.044965	0.0305519	LILRB4/CD86/LILRB2/CR1/CCL19	5
BP	GO:0007565	female pregnancy	7/218	193/18723	0.00755864	0.045825	0.0311362	HAVCR2/SPP1/MMP9/EPYC/LEP/TCF23/ACOD1	7
BP	GO:0046635	positive regulation of alpha-beta T cell activation	4/218	67/18723	0.00773324	0.046507	0.0315996	LILRB4/CD86/CCR2/CCL19	4
BP	GO:0003298	physiological muscle hypertrophy	3/218	35/18723	0.00774502	0.046507	0.0315996	PI16/IGF1/HAMP	3
BP	GO:0003301	physiological cardiac muscle hypertrophy	3/218	35/18723	0.00774502	0.046507	0.0315996	PI16/IGF1/HAMP	3
BP	GO:0032814	regulation of natural killer cell activation	3/218	35/18723	0.00774502	0.046507	0.0315996	HAVCR2/FGR/LEP	3
BP	GO:0061049	cell growth involved in cardiac muscle cell development	3/218	35/18723	0.00774502	0.046507	0.0315996	PI16/IGF1/HAMP	3
BP	GO:2000403	positive regulation of lymphocyte migration	3/218	35/18723	0.00774502	0.046507	0.0315996	CCL21/CCR2/CCL7	3
BP	GO:0002285	lymphocyte activation involved in immune response	7/218	194/18723	0.00776629	0.0465607	0.0316361	FCGR2B/HAVCR2/CD86/SLC11A1/CR1/CCL19/IL6	7
BP	GO:0042267	natural killer cell mediated cytotoxicity	4/218	68/18723	0.00814316	0.0485234	0.0329697	HAVCR2/KLRD1/LEP/KIR3DL1	4
BP	GO:1901016	regulation of potassium ion transmembrane transporter activity	4/218	68/18723	0.00814316	0.0485234	0.0329697	TREM2/KCNA1/KCNE1/NETO1	4
BP	GO:0002664	regulation of T cell tolerance induction	2/218	12/18723	0.00824782	0.0485234	0.0329697	LILRB4/LILRB2	2
BP	GO:0032621	interleukin-18 production	2/218	12/18723	0.00824782	0.0485234	0.0329697	CD84/GBP5	2
BP	GO:0032661	regulation of interleukin-18 production	2/218	12/18723	0.00824782	0.0485234	0.0329697	CD84/GBP5	2
BP	GO:0045916	negative regulation of complement activation	2/218	12/18723	0.00824782	0.0485234	0.0329697	VSIG4/CR1	2
BP	GO:0061051	positive regulation of cell growth involved in cardiac muscle cell development	2/218	12/18723	0.00824782	0.0485234	0.0329697	IGF1/HAMP	2
BP	GO:0061517	macrophage proliferation	2/218	12/18723	0.00824782	0.0485234	0.0329697	CSF1R/TREM2	2
BP	GO:0070943	neutrophil-mediated killing of symbiont cell	2/218	12/18723	0.00824782	0.0485234	0.0329697	TREM1/CTSG	2
BP	GO:0090177	establishment of planar polarity involved in neural tube closure	2/218	12/18723	0.00824782	0.0485234	0.0329697	SFRP2/SFRP1	2
BP	GO:1903624	regulation of DNA catabolic process	2/218	12/18723	0.00824782	0.0485234	0.0329697	IL6/CIDEA	2
BP	GO:2000508	regulation of dendritic cell chemotaxis	2/218	12/18723	0.00824782	0.0485234	0.0329697	SLAMF8/CCL21	2
BP	GO:0007229	integrin-mediated signaling pathway	5/218	107/18723	0.00832499	0.0489012	0.0332264	ITGAM/ITGB2/FGR/ITGAX/PLEK	5
BP	GO:0042092	type 2 immune response	3/218	36/18723	0.00837763	0.0489819	0.0332812	CD86/CCR2/IL6	3
BP	GO:0071402	cellular response to lipoprotein particle stimulus	3/218	36/18723	0.00837763	0.0489819	0.0332812	ITGB2/TREM2/APOE	3
BP	GO:0090313	regulation of protein targeting to membrane	3/218	36/18723	0.00837763	0.0489819	0.0332812	ITGAM/ITGB2/KCNE1	3
CC	GO:0070820	tertiary granule	24/231	164/19550	1.51186e-19	4.20297e-17	3.2306e-17	ITGAM/ITGB2/OLR1/LAIR1/TNFAIP6/ITGAX/CYBB/CLEC5A/GPR84/SLC11A1/LILRB2/MCEMP1/FPR1/MMP9/CR1/SIGLEC14/CHIT1/SIGLEC5/CLEC4D/FCAR/FPR2/MMP8/HP/CLEC4C	24
CC	GO:0070821	tertiary granule membrane	17/231	73/19550	9.27346e-18	1.28901e-15	9.90796e-16	ITGAM/ITGB2/OLR1/LAIR1/ITGAX/CYBB/CLEC5A/GPR84/SLC11A1/LILRB2/MCEMP1/SIGLEC14/SIGLEC5/CLEC4D/FCAR/FPR2/CLEC4C	17
CC	GO:0030667	secretory granule membrane	24/231	311/19550	3.67372e-13	3.40431e-11	2.61672e-11	ITGAM/ITGB2/OLR1/SIGLEC9/LAIR1/C3AR1/ITGAX/CYBB/CLEC5A/FCGR2A/GPR84/SLC11A1/LILRB2/MCEMP1/FPR1/CR1/SIRPB1/SIGLEC14/SIGLEC5/CLEC4D/FCAR/FPR2/FCGR3B/CLEC4C	24
CC	GO:0101003	ficolin-1-rich granule membrane	12/231	61/19550	5.81665e-12	4.04257e-10	3.10732e-10	ITGB2/ITGAX/SLC11A1/LILRB2/FPR1/CR1/SIGLEC14/SIGLEC5/CLEC4D/FCAR/FPR2/CLEC4C	12
CC	GO:0101002	ficolin-1-rich granule	17/231	185/19550	7.49563e-11	3.58113e-09	2.75263e-09	ITGB2/TNFAIP6/HK3/ITGAX/MNDA/SLC11A1/FCN1/LILRB2/FPR1/MMP9/CR1/SIGLEC14/SIGLEC5/CLEC4D/FCAR/FPR2/CLEC4C	17
CC	GO:0042581	specific granule	16/231	160/19550	7.72906e-11	3.58113e-09	2.75263e-09	ITGAM/ITGB2/OLR1/LAIR1/C3AR1/CYBB/CLEC5A/GPR84/MCEMP1/RETN/CHIT1/CLEC4D/FCAR/FPR2/MMP8/HP	16
CC	GO:0035579	specific granule membrane	12/231	91/19550	7.71363e-10	3.06341e-08	2.35469e-08	ITGAM/ITGB2/OLR1/LAIR1/C3AR1/CYBB/CLEC5A/GPR84/MCEMP1/CLEC4D/FCAR/FPR2	12
CC	GO:0030666	endocytic vesicle membrane	13/231	193/19550	5.24249e-07	1.82176e-05	1.4003e-05	COLEC12/FCGR1A/MSR1/CD163/CYBB/MARCO/SLC11A1/APOE/FCGR1B/CLEC4E/HLA-DQA1/CSF3R/HLA-DQA2	13
CC	GO:0062023	collagen-containing extracellular matrix	19/231	425/19550	7.80988e-07	2.41238e-05	1.85428e-05	CCDC80/CILP/SFRP2/MFAP5/FCN1/APOE/OMD/ANGPTL1/SFRP1/MMP9/F13A1/OGN/ADIPOQ/CMA1/MMP8/S100A8/ANGPTL7/MMRN1/CTSG	19
CC	GO:0034774	secretory granule lumen	16/231	322/19550	1.53648e-06	4.27141e-05	3.28322e-05	C3/FGR/HK3/MNDA/FCN1/SRGN/F13A1/IGF1/RETN/CHIT1/MMP8/S100A8/MMRN1/CTSG/HP/S100A12	16
CC	GO:0060205	cytoplasmic vesicle lumen	16/231	325/19550	1.73351e-06	4.34888e-05	3.34276e-05	C3/FGR/HK3/MNDA/FCN1/SRGN/F13A1/IGF1/RETN/CHIT1/MMP8/S100A8/MMRN1/CTSG/HP/S100A12	16
CC	GO:0031983	vesicle lumen	16/231	327/19550	1.87721e-06	4.34888e-05	3.34276e-05	C3/FGR/HK3/MNDA/FCN1/SRGN/F13A1/IGF1/RETN/CHIT1/MMP8/S100A8/MMRN1/CTSG/HP/S100A12	16
CC	GO:0030139	endocytic vesicle	15/231	336/19550	1.19037e-05	0.000254556	0.000195664	COLEC12/FCGR1A/MSR1/CD163/CYBB/MARCO/SLC11A1/APOE/FCGR1B/CLEC4E/HLA-DQA1/CSF3R/HLA-DQA2/HP/SFTPC	15
CC	GO:0009897	external side of plasma membrane	16/231	421/19550	4.36927e-05	0.000867612	0.000666889	ITGAM/ITGB2/MSR1/CD163/FCGR2B/CD84/CD86/FCGR3A/ITGAX/PDCD1LG2/FCN1/TLR8/CCR2/CSF3R/CXCL9/ASTN1	16
CC	GO:0044853	plasma membrane raft	8/231	116/19550	7.14902e-05	0.00132495	0.00101842	ITGAM/ITGB2/KCND2/TREM2/PTGIS/MS4A4A/CR1/ADCYAP1R1	8
CC	GO:0034688	integrin alphaM-beta2 complex	2/231	2/19550	0.000139017	0.00227334	0.0017474	ITGAM/ITGB2	2
CC	GO:0034689	integrin alphaX-beta2 complex	2/231	2/19550	0.000139017	0.00227334	0.0017474	ITGB2/ITGAX	2
CC	GO:1904724	tertiary granule lumen	5/231	55/19550	0.000474304	0.00732536	0.00563063	TNFAIP6/MMP9/CHIT1/MMP8/HP	5
CC	GO:0005581	collagen trimer	6/231	87/19550	0.000580187	0.00848905	0.00652509	COLEC12/MSR1/MARCO/CCBE1/FCN1/ADIPOQ	6
CC	GO:0045334	clathrin-coated endocytic vesicle	6/231	91/19550	0.000736489	0.0102372	0.0078688	FCGR1A/APOE/FCGR1B/HLA-DQA1/HLA-DQA2/SFTPC	6
CC	GO:0042613	MHC class II protein complex	3/231	17/19550	0.000979669	0.012969	0.00996856	HLA-DQA1/HLA-DOA/HLA-DQA2	3
CC	GO:0030669	clathrin-coated endocytic vesicle membrane	5/231	72/19550	0.00162204	0.0204967	0.0157547	FCGR1A/APOE/FCGR1B/HLA-DQA1/HLA-DQA2	5
CC	GO:0045121	membrane raft	11/231	335/19550	0.00221429	0.0256489	0.019715	ITGAM/ITGB2/OLR1/KCND2/TREM2/PTGIS/MS4A4A/CNTN1/CR1/ADCYAP1R1/KCNE1	11
CC	GO:0098857	membrane microdomain	11/231	335/19550	0.00221429	0.0256489	0.019715	ITGAM/ITGB2/OLR1/KCND2/TREM2/PTGIS/MS4A4A/CNTN1/CR1/ADCYAP1R1/KCNE1	11
CC	GO:0030136	clathrin-coated vesicle	8/231	196/19550	0.00235546	0.0261377	0.0200907	FCGR1A/APOE/FCGR1B/HLA-DQA1/HLA-DQA2/ASTN1/SFTPC/SLC32A1	8
CC	GO:0008076	voltage-gated potassium channel complex	5/231	79/19550	0.00244453	0.0261377	0.0200907	KCND2/KCNA1/KCNE1/KCNK2/KCNQ5	5
CC	GO:0030665	clathrin-coated vesicle membrane	6/231	116/19550	0.00257005	0.026462	0.02034	FCGR1A/APOE/FCGR1B/HLA-DQA1/HLA-DQA2/SLC32A1	6
CC	GO:0042611	MHC protein complex	3/231	25/19550	0.00309079	0.0306872	0.0235876	HLA-DQA1/HLA-DOA/HLA-DQA2	3
CC	GO:0098936	intrinsic component of postsynaptic membrane	6/231	122/19550	0.00330304	0.0316636	0.0243382	KCND2/LRRC4C/CNTN1/KCNA1/SLITRK2/NETO1	6
CC	GO:0034705	potassium channel complex	5/231	89/19550	0.00409472	0.0379444	0.0291659	KCND2/KCNA1/KCNE1/KCNK2/KCNQ5	5
CC	GO:0005775	vacuolar lumen	7/231	174/19550	0.00471329	0.0411622	0.0316392	C3/MNDA/OMD/OGN/RETN/CTSG/SERPINB13	7
CC	GO:0032437	cuticular plate	2/231	9/19550	0.00473809	0.0411622	0.0316392	SPTA1/PVALB	2
CC	GO:0008305	integrin complex	3/231	31/19550	0.00573446	0.0480504	0.0369339	ITGAM/ITGB2/ITGAX	3
CC	GO:0031235	intrinsic component of the cytoplasmic side of the plasma membrane	2/231	10/19550	0.00587667	0.0480504	0.0369339	LILRB4/SPTA1	2
CC	GO:0035580	specific granule lumen	4/231	62/19550	0.00620157	0.0492582	0.0378622	RETN/CHIT1/MMP8/HP	4
MF	GO:0140375	immune receptor activity	18/223	144/18368	1.56223e-13	7.77991e-11	5.54181e-11	FCGR2B/C3AR1/FPR3/LILRB2/LILRA6/LILRA2/FCGR1B/FPR1/HLA-DQA1/CR1/KLRD1/HLA-DOA/CCR2/CSF3R/FPR2/HLA-DQA2/LILRA4/KIR3DL1	18
MF	GO:0030246	carbohydrate binding	22/223	271/18368	2.20958e-12	5.50184e-10	3.91909e-10	COLEC12/OLR1/SIGLEC9/GALNT15/HK3/MRC1/CLEC5A/SIGLEC7/FCN1/CLEC7A/CLEC4E/CNTN1/SIGLEC1/KLRD1/CLEC4G/SIGLEC14/CHI3L2/SIGLEC5/CLEC4D/CLEC6A/LGALS12/CLEC4C	22
MF	GO:0019865	immunoglobulin binding	8/223	23/18368	1.74503e-10	2.89676e-08	2.06343e-08	FCGR1A/FCGR2B/FCGR3A/FCGR2A/LILRA2/FCGR1B/FCAR/FCGR3B	8
MF	GO:0038187	pattern recognition receptor activity	8/223	26/18368	5.38856e-10	6.70876e-08	4.7788e-08	COLEC12/MARCO/FCN1/CLEC7A/CLEC4E/TLR8/CLEC4D/CLEC6A	8
MF	GO:0019864	IgG binding	6/223	11/18368	1.31492e-09	1.30966e-07	9.32898e-08	FCGR1A/FCGR2B/FCGR3A/FCGR2A/FCGR1B/FCGR3B	6
MF	GO:0001851	complement component C3b binding	4/223	5/18368	1.04755e-07	7.88065e-06	5.61357e-06	ITGAM/ITGB2/VSIG4/CR1	4
MF	GO:0008009	chemokine activity	8/223	49/18368	1.22353e-07	7.88065e-06	5.61357e-06	CCL18/CCL21/CCL8/CCL19/CXCL9/CCL7/CCL13/CXCL8	8
MF	GO:0048018	receptor ligand activity	22/223	487/18368	1.31105e-07	7.88065e-06	5.61357e-06	GPNMB/SFRP2/SPP1/TNFSF13B/CCL18/GDF6/OGN/IGF1/CCL21/HAMP/LEP/RETN/CCL8/CCL19/ADIPOQ/CXCL9/OSM/CCL7/CCL13/IL6/CXCL8/PROK1	22
MF	GO:0030546	signaling receptor activator activity	22/223	495/18368	1.73644e-07	7.88065e-06	5.61357e-06	GPNMB/SFRP2/SPP1/TNFSF13B/CCL18/GDF6/OGN/IGF1/CCL21/HAMP/LEP/RETN/CCL8/CCL19/ADIPOQ/CXCL9/OSM/CCL7/CCL13/IL6/CXCL8/PROK1	22
MF	GO:0004875	complement receptor activity	5/223	12/18368	1.86366e-07	7.88065e-06	5.61357e-06	C3AR1/FPR3/FPR1/CR1/FPR2	5
MF	GO:0032396	inhibitory MHC class I receptor activity	5/223	12/18368	1.86366e-07	7.88065e-06	5.61357e-06	LILRB2/LILRA6/LILRA2/LILRA4/KIR3DL1	5
MF	GO:0033691	sialic acid binding	6/223	22/18368	1.89895e-07	7.88065e-06	5.61357e-06	SIGLEC9/SIGLEC7/FCN1/SIGLEC14/SIGLEC5/ADIPOQ	6
MF	GO:0042379	chemokine receptor binding	9/223	72/18368	2.13806e-07	8.19043e-06	5.83423e-06	CCL18/CCL21/CCR2/CCL8/CCL19/CXCL9/CCL7/CCL13/CXCL8	9
MF	GO:0038024	cargo receptor activity	9/223	77/18368	3.84517e-07	1.36778e-05	9.74302e-06	ITGAM/COLEC12/ITGB2/OLR1/MSR1/CD163/MRC1/MARCO/FPR2	9
MF	GO:0001664	G protein-coupled receptor binding	16/223	295/18368	6.81098e-07	2.26125e-05	1.61074e-05	C3/MARCO/FCN1/SFRP1/FPR1/CCL18/CCL21/CCR2/CCL8/CCL19/RSPO1/CXCL9/CCL7/CCL13/CXCL8/PROK2	16
MF	GO:0001540	amyloid-beta binding	9/223	84/18368	8.15298e-07	2.53761e-05	1.8076e-05	ITGAM/ITGB2/MSR1/FCGR2B/TREM2/MARCO/LILRB2/APOE/FPR2	9
MF	GO:0005125	cytokine activity	14/223	235/18368	1.14397e-06	3.35115e-05	2.3871e-05	SPP1/TNFSF13B/CCL18/GDF6/CCL21/CCL8/CCL19/ADIPOQ/CXCL9/OSM/CCL7/CCL13/IL6/CXCL8	14
MF	GO:0032393	MHC class I receptor activity	5/223	17/18368	1.38563e-06	3.83359e-05	2.73075e-05	LILRB2/LILRA6/LILRA2/LILRA4/KIR3DL1	5
MF	GO:0048020	CCR chemokine receptor binding	7/223	48/18368	1.7067e-06	4.47335e-05	3.18647e-05	CCL18/CCL21/CCR2/CCL8/CCL19/CCL7/CCL13	7
MF	GO:0005539	glycosaminoglycan binding	13/223	230/18368	4.95358e-06	0.000123344	8.78609e-05	CCDC80/GPNMB/TNFAIP6/TREM2/LYVE1/APOE/SFRP1/EPYC/CCL8/RSPO1/CCL7/PLA2G2D/CTSG	13
MF	GO:0004252	serine-type endopeptidase activity	11/223	174/18368	9.38501e-06	0.000222559	0.000158534	HTRA4/TLL1/MMP9/MMP13/CMA1/MMP8/GZMK/CTSG/MMP1/HP/PRSS56	11
MF	GO:0004982	N-formyl peptide receptor activity	3/223	5/18368	1.7342e-05	0.000392559	0.000279629	FPR3/FPR1/FPR2	3
MF	GO:0008236	serine-type peptidase activity	11/223	191/18368	2.25103e-05	0.000487396	0.000347183	HTRA4/TLL1/MMP9/MMP13/CMA1/MMP8/GZMK/CTSG/MMP1/HP/PRSS56	11
MF	GO:0001846	opsonin binding	4/223	15/18368	2.59888e-05	0.000539268	0.000384133	ITGAM/ITGB2/VSIG4/CR1	4
MF	GO:0017171	serine hydrolase activity	11/223	195/18368	2.72704e-05	0.000543227	0.000386953	HTRA4/TLL1/MMP9/MMP13/CMA1/MMP8/GZMK/CTSG/MMP1/HP/PRSS56	11
MF	GO:0031406	carboxylic acid binding	10/223	176/18368	5.96255e-05	0.00114206	0.000813514	SLC1A3/SIGLEC9/FABP4/SIGLEC7/FCN1/APOC1/SIGLEC14/SIGLEC5/ADIPOQ/S100A8	10
MF	GO:0023023	MHC protein complex binding	5/223	36/18368	6.99545e-05	0.00129027	0.00091909	LILRB2/HLA-DQA1/KLRD1/HLA-DOA/HLA-DQA2	5
MF	GO:0023029	MHC class Ib protein binding	3/223	8/18368	9.45253e-05	0.0016812	0.00119756	LILRB2/KLRD1/KIR3DL2	3
MF	GO:0001848	complement binding	4/223	21/18368	0.000107612	0.00184796	0.00131635	ITGAM/ITGB2/VSIG4/CR1	4
MF	GO:0042287	MHC protein binding	5/223	40/18368	0.000117377	0.00194846	0.00138793	PILRA/LILRB2/CLEC7A/KLRD1/KIR3DL2	5
MF	GO:0005126	cytokine receptor binding	12/223	271/18368	0.000123969	0.00199151	0.0014186	TNFSF13B/CCL18/CCL21/CCR2/CCL8/CCL19/CXCL9/OSM/CCL7/CCL13/IL6/CXCL8	12
MF	GO:0005537	mannose binding	4/223	22/18368	0.000130279	0.00202747	0.00144421	MRC1/CLEC4G/CLEC4D/CLEC6A	4
MF	GO:0031732	CCR7 chemokine receptor binding	2/223	2/18368	0.000146743	0.00214936	0.00153104	CCL21/CCL19	2
MF	GO:1905030	voltage-gated ion channel activity involved in regulation of postsynaptic membrane potential	2/223	2/18368	0.000146743	0.00214936	0.00153104	KCND2/KCNA1	2
MF	GO:0008201	heparin binding	9/223	166/18368	0.000198687	0.00267765	0.00190735	CCDC80/GPNMB/APOE/SFRP1/CCL8/RSPO1/CCL7/PLA2G2D/CTSG	9
MF	GO:0032395	MHC class II receptor activity	3/223	10/18368	0.000198942	0.00267765	0.00190735	HLA-DQA1/HLA-DOA/HLA-DQA2	3
MF	GO:0050786	RAGE receptor binding	3/223	10/18368	0.000198942	0.00267765	0.00190735	FPR1/S100A8/S100A12	3
MF	GO:0048029	monosaccharide binding	6/223	71/18368	0.000222111	0.00291083	0.00207345	COLEC12/HK3/MRC1/CLEC4G/CLEC4D/CLEC6A	6
MF	GO:0005178	integrin binding	8/223	144/18368	0.000380908	0.0048639	0.00346467	GPNMB/ITGAM/SFRP2/ITGB2/ITGAX/SPP1/IGF1/LGALS12	8
MF	GO:0071813	lipoprotein particle binding	4/223	31/18368	0.000514425	0.00624838	0.00445086	COLEC12/MSR1/TREM2/APOE	4
MF	GO:0071814	protein-lipid complex binding	4/223	31/18368	0.000514425	0.00624838	0.00445086	COLEC12/MSR1/TREM2/APOE	4
MF	GO:0042277	peptide binding	12/223	321/18368	0.00057942	0.00687026	0.00489385	ITGAM/ITGB2/MSR1/FCGR2B/TREM2/MARCO/LILRB2/APOE/HLA-DQA1/ADCYAP1R1/FPR2/CMA1	12
MF	GO:0005249	voltage-gated potassium channel activity	6/223	90/18368	0.000797851	0.00924023	0.00658203	KCND2/KCNJ15/KCNA1/KCNE1/KCNK2/KCNQ5	6
MF	GO:0005124	scavenger receptor binding	2/223	4/18368	0.000866396	0.00958812	0.00682983	FPR1/FPR2	2
MF	GO:0023025	MHC class Ib protein complex binding	2/223	4/18368	0.000866396	0.00958812	0.00682983	LILRB2/KLRD1	2
MF	GO:0030169	low-density lipoprotein particle binding	3/223	17/18368	0.0010587	0.0114616	0.00816436	COLEC12/MSR1/TREM2	3
MF	GO:0004499	N,N-dimethylaniline monooxygenase activity	2/223	5/18368	0.00143243	0.0148615	0.0105862	FMO2/FMO1	2
MF	GO:0019763	immunoglobulin receptor activity	2/223	5/18368	0.00143243	0.0148615	0.0105862	FCGR2B/FCGR1B	2
MF	GO:0031727	CCR2 chemokine receptor binding	2/223	6/18368	0.00213146	0.0212294	0.0151222	CCR2/CCL7	2
MF	GO:0060228	phosphatidylcholine-sterol O-acyltransferase activator activity	2/223	6/18368	0.00213146	0.0212294	0.0151222	APOE/APOC1	2
MF	GO:0001618	virus receptor activity	5/223	76/18368	0.00231522	0.0223491	0.0159198	CD86/MRC1/CLEC5A/CR1/CLEC4G	5
MF	GO:0004222	metalloendopeptidase activity	6/223	111/18368	0.00235191	0.0223491	0.0159198	ADAM12/TLL1/MMP9/MMP13/MMP8/MMP1	6
MF	GO:0004175	endopeptidase activity	13/223	430/18368	0.00237852	0.0223491	0.0159198	ADAM12/SFRP1/HTRA4/TLL1/MMP9/MMP13/CMA1/MMP8/GZMK/CTSG/MMP1/HP/PRSS56	13
MF	GO:0140272	exogenous protein binding	5/223	77/18368	0.00245196	0.0226125	0.0161074	CD86/MRC1/CLEC5A/CR1/CLEC4G	5
MF	GO:0005044	scavenger receptor activity	4/223	47/18368	0.0025064	0.0226943	0.0161657	COLEC12/MSR1/CD163/MARCO	4
MF	GO:0106256	hydroperoxy icosatetraenoate dehydratase activity	2/223	7/18368	0.0029602	0.0263246	0.0187517	CYP1B1/PTGIS	2
MF	GO:0005267	potassium channel activity	6/223	121/18368	0.00361346	0.0315702	0.0224882	KCND2/KCNJ15/KCNA1/KCNE1/KCNK2/KCNQ5	6
MF	GO:0033218	amide binding	12/223	400/18368	0.00368234	0.0316173	0.0225217	ITGAM/ITGB2/MSR1/FCGR2B/TREM2/MARCO/LILRB2/APOE/HLA-DQA1/ADCYAP1R1/FPR2/CMA1	12
MF	GO:0008061	chitin binding	2/223	8/18368	0.00391543	0.0330489	0.0235415	CHI3L2/CHIT1	2
MF	GO:0023026	MHC class II protein complex binding	3/223	27/18368	0.00416498	0.0345693	0.0246245	HLA-DQA1/HLA-DOA/HLA-DQA2	3
MF	GO:1901681	sulfur compound binding	9/223	265/18368	0.00520922	0.0425277	0.0302935	CCDC80/GPNMB/APOE/SFRP1/CCL8/RSPO1/CCL7/PLA2G2D/CTSG	9
MF	GO:0017147	Wnt-protein binding	3/223	30/18368	0.00562891	0.0452129	0.0322062	SFRP2/SFRP1/APCDD1L	3
